# Supplementary material for: Improving tuberculosis case detection through contact risk stratification by Xpert MTB/RIF Ultra and spatial parameters: Evaluation of an innovative active case finding strategy in Mozambique (Xpatial-TB)
Source: PLOS Glob Public Health. 2024 Feb 9;4(2):e0002789. doi: 10.1371/journal.pgph.0002789 (PMC10857722; doi:10.1371/journal.pgph.0002789)
Supplement: S1 Data — (CSV) [file pgph.0002789.s006.csv]

ObsType	I_StudyCode	ACFType	C_W_StudyCode	I_StudyCode_O	HIVStatus	I_VisitDate	I_Sex	I_Rx_Result	I_TBType	I_BKTestResult	I_GXTestResult	I_Dx	age_lubridate	symptoms_ACF	TB_type_NEW	death
ACF	20001	HC	10027H01	10027	Positive	23/01/2018	F	missing	P		Traces	Microbiologically Confirmed	32.13424658	yes	Relapse	not
ACF	20002	HC	10069H02	10069	Positive	17/09/2018	F	missing	P		Traces	Microbiologically Confirmed	31.7890411	yes	New	not
ACF	20003	CC	10073C07	10073	Negative	13/04/2018	M	missing	P		Low	Microbiologically Confirmed	59.67945205	yes	New	not
ACF	20004	HC	10112H03	10112	Positive	18/04/2018	M	Abnormalitiessuggestive of TB	P		Negative	Clinically Confirmed	9.564383562	yes	New	not
ACF	20005	HC	10112H04	10112	Positive	18/04/2018	M	Abnormalitiessuggestive of TB	P		Negative	Clinically Confirmed	6.767123288	yes	New	not
ACF	20006	HC	10107H01	10107	Positive	11/05/2018	F	Abnormalities not suggestive of TB/ nondiagnostic TB	P		Traces	Microbiologically Confirmed	57.8630137	yes	New	not
ACF	20008	HC	10123H01	10123	Negative	04/06/2018	F	missing	P	Scanty	Traces	Microbiologically Confirmed	77.25753425	yes	New	not
ACF	20009	HC	10145H05	10145	Negative	05/06/2018	M	missing	P	+	High	Microbiologically Confirmed	69.30136986	yes	New	not
ACF	20010	HC	10062H01	10062	Positive	19/07/2018	F	missing	P		Very Low	Microbiologically Confirmed	54.61917808	yes	Relapse	not
ACF	20011	HC	10238H06	10238	Positive	28/08/2018	M	Abnormalitiessuggestive of TB	P		Negative	Clinically Confirmed	3.010958904	yes	New	not
ACF	20012	CC	10270CC	10270	Positive	18/09/2018	M	missing	P		Medium	Microbiologically Confirmed	44.84383562	yes	New	not
ACF	20013	HC	10134H02	10134	Positive	19/09/2018	F	Abnormalitiessuggestive of TB	P		Medium	Microbiologically Confirmed	50.73972603	yes	New	not
ACF	20014	HC	10227H11	10227	Negative	20/09/2018	F	Abnormalitiessuggestive of TB	P		Negative	Clinically Confirmed	2.284931507	yes	New	not
ACF	20015	CC	13053C42	13053	Positive	28/09/2018	F	missing	P		Very Low	Microbiologically Confirmed	34.25753425	yes	Relapse	not
ACF	20016	CC	10208C02	10208	Positive	02/10/2018	F	Abnormalitiessuggestive of TB	P		Negative	Clinically Confirmed	45.6630137	yes	New	not
ACF	20017	HC	10286H03	10286	Negative	08/10/2018	M	missing	P		Traces	Microbiologically Confirmed	12.50958904	yes	New	not
ACF	20018	CC	10292C01	10292	Positive	12/10/2018	F	missing	P		Traces	Microbiologically Confirmed	69.10410959	yes	New	not
ACF	20019	CC	10292C08	10292	Positive	12/10/2018	F	missing	P		Traces	Microbiologically Confirmed	40.77808219	not	New	not
ACF	20020	HC	10240H02	10240	Negative	19/10/2018	M	missing	P		Very Low	Microbiologically Confirmed	59.40273973	yes	New	not
ACF	20021	CC	10208C03	10208	Negative	30/10/2018	M	Abnormalitiessuggestive of TB	P		Negative	Clinically Confirmed	7.843835616	yes	New	not
ACF	20022	CC	10319CC	10319	Negative	20/11/2018	F	missing	P		High	Microbiologically Confirmed	65.60821918	yes	New	not
ACF	20023	CC	10323C41	10323	Positive	22/11/2018	F	missing	P		Traces	Microbiologically Confirmed	40.43835616	yes	New	not
ACF	20024	CC	10329C03	10329	Positive	22/11/2018	F	missing	P		Traces	Microbiologically Confirmed	21.19452055	not	New	not
ACF	21001	HC	11012H01	11012	Negative	12/02/2018	M	Abnormalitiessuggestive of TB	P		Negative	Clinically Confirmed	60.8630137	yes	Relapse	not
ACF	21002	CC	11011C54	11011	Positive	16/02/2018	M	missing	P		Negative	Clinically Confirmed	48.1260274	not	New	yes
ACF	21003	CC	11048C02	11048	Positive	16/04/2018	M	missing	P		Medium	Microbiologically Confirmed	31.57260274	yes	Relapse	not
ACF	21004	HC	11048H02	11048	Negative	23/05/2018	F	missing	P		Negative	Clinically Confirmed	11.36438356	yes	New	not
ACF	21005	HC	11064H01	11064	Negative	31/05/2018	F	Abnormalitiessuggestive of TB	P		Negative	Clinically Confirmed	77.15616438	yes	New	not
ACF	21006	HC	11038H02	11038	Negative	27/08/2018	F	Abnormalitiessuggestive of TB	P		Negative	Clinically Confirmed	12.0109589	yes	New	not
ACF	21007	HC	11120H01	11120	Positive	06/11/2018	M	missing	P		Very Low	Microbiologically Confirmed	41.84657534	yes	New	not
ACF	21008	CC	11140C38	11140	Negative	19/11/2018	F	missing	P		Traces	Microbiologically Confirmed	8.545205479	yes	New	not
ACF	21009	CC	11140C63	11140	Positive	19/11/2018	F	missing	P		Very Low	Microbiologically Confirmed	30.43835616	not	New	not
ACF	22001	HC	10144H01	10144	Negative	22/05/2018	M	Abnormalitiessuggestive of TB	P		Negative	Clinically Confirmed	78.66027397	yes	New	not
ACF	22002	CC	12019C09	12019	Positive	16/07/2018	F	missing	P		Negative	Clinically Confirmed	51.55890411	yes	New	not
ACF	22004	CC	12030C12	12030	Negative	19/09/2018	F	Abnormalitiessuggestive of TB	P		Negative	Clinically Confirmed	46.2630137	yes	New	not
ACF	22005	HC	12025H04	12025	Positive	26/09/2018	F	missing	P		Negative	Clinically Confirmed	40.37808219	yes	New	not
ACF	22006	CC	12055C19	12055	Positive	08/11/2018	F	Abnormalitiessuggestive of TB	P		Negative	Clinically Confirmed	27.51232877	yes	New	not
ACF	22007	HC	12060H03	12060	Positive	14/11/2018	M	Abnormalitiessuggestive of TB	P		Negative	Clinically Confirmed	15.07945205	yes	New	not
ACF	23004	CC	13013C06	13033	Negative	08/03/2018	M	Abnormalitiessuggestive of TB	P		Negative	Clinically Confirmed	66.13150685	yes	Relapse	not
ACF	23005	HC	13018H01	13018	Negative	29/03/2018	F	missing	P		Low	Microbiologically Confirmed	46.78630137	yes	Relapse	not
ACF	23006	HC	13032H06	13032	Negative	24/05/2018	F	missing	P		Traces	Microbiologically Confirmed	14.67123288	yes	New	not
ACF	23007	CC	13033C16	13033	Negative	30/05/2018	F	missing	P		Very Low	Microbiologically Confirmed	15.56986301	yes	New	not
ACF	23009	CC	13012C09	13012	Negative	08/06/2018	M	missing	P		Traces	Microbiologically Confirmed	50.26575342	yes	Relapse	not
ACF	23010	HC	13035H01	13035	Negative	14/06/2018	F	missing	P		Traces	Microbiologically Confirmed	9.221917808	yes	New	not
ACF	23011	CC	13012C03	13012	Negative	13/07/2018	M	missing	P		Negative	Clinically Confirmed	34.47671233	yes	New	not
ACF	23012	HC	10153HH	10153	Negative	30/08/2018	F	Abnormalitiessuggestive of TB	P		Negative	Clinically Confirmed	3.509589041	yes	New	not
ACF	23013	CC	13053C52	13053	Positive	28/09/2018	F	missing	P		Very Low	Microbiologically Confirmed	34.28219178	not	New	not
ACF	23014	HC	18020H14	18020	Negative	06/09/2018	F	Abnormalitiessuggestive of TB	P		Very Low	Microbiologically Confirmed	0.915068493	yes	New	not
ACF	23015	HC	13049H04	13049	Negative	06/09/2018	M	Abnormalitiessuggestive of TB	P		Negative	Clinically Confirmed	5.073972603	yes	New	not
ACF	23016	HC	13055H01	13055	Negative	28/09/2018	F	missing	P		Traces	Microbiologically Confirmed	53.44109589	yes	New	not
ACF	23017	HC	13053H01	13053	Negative	01/10/2018	F	missing	P		Traces	Microbiologically Confirmed	54.29589041	yes	New	not
ACF	23019	CC	13053C38	13053	Positive	14/11/2018	F	missing	P		Traces	Microbiologically Confirmed	45.5260274	not	New	not
ACF	23020	HC	13069H04	13069	Positive	19/02/2019	M	Abnormalitiessuggestive of TB	P		Negative	Clinically Confirmed	12.30410959	yes	Relapse	not
ACF	23021	HC	13069H01	13069	Positive	27/02/2019	M	missing	P		Very Low	Microbiologically Confirmed	46.36712329	not	New	not
ACF	24001	HC	14023H06	14023	Negative	15/05/2018	F	missing	P		Traces	Microbiologically Confirmed	1.682191781	yes	New	not
ACF	24002	CC	14042CC	14042	Negative	25/10/2018	F	missing	P		Low	Microbiologically Confirmed	60.21917808	yes	New	not
ACF	25001	HC	15010HH	15010	Negative	06/09/2018	F	Abnormalitiessuggestive of TB	P		Negative	Clinically Confirmed	73.68219178	yes	New	not
ACF	26002	HC	16009H02	16009	Positive	01/06/2018	F	missing	P		Negative	Clinically Confirmed	39.96164384	yes	New	not
ACF	26003	CC	16015C03	16015	Positive	01/06/2018	F	missing	P		Traces	Microbiologically Confirmed	53.24657534	yes	New	yes
ACF	26004	HC	16030H03	16030	Positive	19/09/2018	F	Abnormalitiessuggestive of TB	P		Negative	Clinically Confirmed	14.54520548	yes	New	not
ACF	26005	HC	16030H02	16030	Negative	28/09/2018	F	Abnormalitiessuggestive of TB	P		Negative	Clinically Confirmed	20.09863014	yes	New	not
ACF	27001	HC	17011H04	17011	Negative	09/04/2018	M	missing	P		Traces	Microbiologically Confirmed	1.512328767	yes	New	not
ACF	27002	HC	17022H04	17022	Negative	16/05/2018	M	missing	P		Traces	Microbiologically Confirmed	8.106849315	yes	New	not
ACF	27003	HC	17018H01	17018	Positive	10/09/2018	M	Abnormalitiessuggestive of TB	P		Negative	Clinically Confirmed	38.32876712	yes	New	not
ACF	27004	CC	17018CC	17018	Negative	10/09/2018	F	missing	P		Negative	Clinically Confirmed	80.69041096	yes	New	not
ACF	27005	HC	17031H03	17031	Positive	19/09/2018	M	Abnormalitiessuggestive of TB	P		Negative	Clinically Confirmed	48.71506849	yes	New	not
ACF	27006	HC	17039H01	17039	Positive	01/10/2018	M	missing	P		Low	Microbiologically Confirmed	56.74794521	yes	New	not
ACF	27007	HC	10203H03	10203	Negative	16/11/2018	M	Abnormalitiessuggestive of TB	P		Negative	Clinically Confirmed	8.561643836	yes	New	not
ACF	27008	HC	17058H01	17058	Positive	06/02/2019	F	missing	P		Low	Microbiologically Confirmed	31.0630137	yes	New	not
ACF	28001	HC	18001H02	18001	Positive	08/02/2018	M	missing	P		Very Low	Microbiologically Confirmed	40.2	yes	New	not
ACF	28002	HC	18007H04	18007	Negative	20/06/2018	F	missing	P		Traces	Microbiologically Confirmed	86.01917808	yes	New	not
ACF	28003	HC	10194HH	18018	Negative	13/07/2018	M	Abnormalitiessuggestive of TB	P		Negative	Clinically Confirmed	65.07671233	yes	New	not
ACF	29001	HC	19029H01	19029	Positive	22/05/2018	M	missing	P		Very Low	Microbiologically Confirmed	41.20821918	yes	Relapse	not
ACF	29002	HC	19043H05	19403	Negative	28/08/2018	M	missing	P		Low	Microbiologically Confirmed	2.936986301	yes	New	not
ACF	29003	HC	19018H05	19018	Positive	28/08/2018	F	Abnormalitiessuggestive of TB	P		Negative	Clinically Confirmed	41.64657534	not	Relapse	not
ACF	29004	CC	19069C09	19069	Negative	02/11/2018	M	missing	P		Traces	Microbiologically Confirmed	69.29863014	yes	Relapse	not
ACF	29005	CC	19017C42	19017	Positive	02/11/2018	F	Abnormalitiessuggestive of TB	P		Negative	Clinically Confirmed	55.38630137	yes	New	not
ACF	29006	HC	19072H05	19072	Negative	22/11/2018	M	Abnormalitiessuggestive of TB	P		Negative	Clinically Confirmed	1.75890411	yes	New	not
ACF	29007	HC	19083H01	19083	Negative	04/12/2018	M	Abnormalitiessuggestive of TB	P		Negative	Clinically Confirmed	48.83561644	yes	New	yes
ACF	29008	CC	19092C02	19092	Positive	08/03/2019	F	missing	P		Low	Microbiologically Confirmed	46.84109589	yes	New	not
ACF	29201	HC	19215HH	19215	Negative	09/01/2019	M	Abnormalitiessuggestive of TB	P		Negative	Clinically Confirmed	9.783561644	yes	New	not
ACF	2X001	HC	10093H04	10093	Negative	02/10/2018	M	missing	P		Negative	Clinically Confirmed	9.3388	yes	New	not
ACF	2X003	HC	18020H03	18020	Positive	21/08/2018	F	missing	P		Negative	Clinically Confirmed	63.15616438	not	New	not
ACF	2X004	HC	19051H04	19051	Negative	17/10/2018	M	missing	P		Traces	Microbiologically Confirmed	9.409993	yes	New	not
ACF	30001	HC	20022H14	20022	Negative	11/03/2019	F	Abnormalitiessuggestive of TB	P		Not Valid	Clinically Confirmed	78.7369863	yes	New	not
ACF	32001	HC	10144H10	10144	Positive	03/10/2018	M	Abnormalitiessuggestive of TB	P		Negative	Clinically Confirmed	12.1890411	yes	New	not
ACF	32002	CC	22005C01	22005	Positive	06/12/2018	M	missing	P		Traces	Microbiologically Confirmed	30.43835616	not	New	not
ACF	33001	HC	23006H04	23006	Positive	30/08/2018	M	Abnormalitiessuggestive of TB	P		Negative	Clinically Confirmed	13.70410959	yes	New	not
ACF	37001	CC	27006CC	27006	Positive	24/10/2018	M	Abnormalitiessuggestive of TB	P		Negative	Clinically Confirmed	37.35890411	yes	New	yes
PCF	10023				Positive	08/01/2018	F	missing	P	+++	High	Microbiologically Confirmed	35.76986301		New	not
PCF	10024				Negative	08/01/2018	M	Abnormalitiessuggestive of TB	P		Negative	Clinically Confirmed	27.24109589		New	not
PCF	10025				Positive	09/01/2018	F	missing	P		Traces	Microbiologically Confirmed	58.33150685		New	not
PCF	10026				Positive	17/01/2018	M	Abnormalitiessuggestive of TB	P		Negative	Clinically Confirmed	63.04657534		Relapse	not
PCF	10027				Positive	17/01/2018	M	missing	P		Medium	Microbiologically Confirmed	33.45205479		New	not
PCF	10028				Positive	17/01/2018	F	Abnormalitiessuggestive of TB	P		Negative	Clinically Confirmed	58.71232877		Relapse	not
PCF	10029				Positive	18/01/2018	M	Abnormalitiessuggestive of TB	P	Negative	Negative	Clinically Confirmed	16.46849315		New	not
PCF	10030				Positive	18/01/2018	F	Abnormalitiessuggestive of TB	P		Negative	Clinically Confirmed	30.14794521		New	not
PCF	10031				Positive	19/01/2018	F	missing	P	+	Negative	Microbiologically Confirmed	23.45753425		New	not
PCF	10032				Negative	23/01/2018	M	Abnormalitiessuggestive of TB	P	Negative	Negative	Clinically Confirmed	53.97534247		New	not
PCF	10033				Positive	22/01/2018	M	Abnormalitiessuggestive of TB	EP		Negative	Clinically Confirmed	52.63013699		New	not
PCF	10034				Positive	22/01/2018	F	missing	P		High	Microbiologically Confirmed	32.10684932		New	yes
PCF	10035				Negative	22/01/2018	M	missing	P		Traces	Microbiologically Confirmed	78.8630137		New	not
PCF	10036				Negative	22/01/2018	M	missing	P		High	Microbiologically Confirmed	16.17808219		New	not
PCF	10037				Positive	08/02/2018	M	Abnormalitiessuggestive of TB	P		Negative	Clinically Confirmed	48.71780822		New	not
PCF	10038				Positive	22/01/2018	F	missing	EP		Negative	Clinically Confirmed	31.80547945		New	not
PCF	10039				Positive	23/01/2018	M	missing	P		High	Microbiologically Confirmed	37.33424658		New	not
PCF	10040				Positive	24/01/2018	F	Abnormalitiessuggestive of TB	P		Medium	Microbiologically Confirmed	44.60547945		New	not
PCF	10041				Positive	24/01/2018	F	missing	EP	Negative	Negative	Clinically Confirmed	35.28493151		New	not
PCF	10042				Positive	25/01/2018	M	Abnormalitiessuggestive of TB	P		Negative	Clinically Confirmed	23.96164384		New	not
PCF	10043				Positive	25/01/2018	M	Abnormalitiessuggestive of TB	P		Negative	Clinically Confirmed	49.95616438		New	yes
PCF	10044				Negative	26/01/2018	M	missing	P	+++	High	Microbiologically Confirmed	36.29315068		New	not
PCF	10045				Negative	26/01/2018	F	missing	EP	Negative		Clinically Confirmed	18.07123288		New	not
PCF	10046				Positive	29/01/2018	M	Abnormalitiessuggestive of TB	P		Negative	Clinically Confirmed	62.43013699		New	yes
PCF	10047				Positive	30/01/2018	M	missing	P	++	High	Microbiologically Confirmed	25.42739726		New	not
PCF	10048				Negative	30/01/2018	F	Abnormalitiessuggestive of TB	P		Negative	Clinically Confirmed	63.7369863		New	not
PCF	10049				Positive	31/01/2018	F	Abnormalities suggestive of past TB	P	Negative	Negative	Clinically Confirmed	65.32328767		Relapse	not
PCF	10050				Positive	31/01/2018	M	missing	P		Medium	Microbiologically Confirmed	40.60273973		New	not
PCF	10051				Negative	01/02/2018	F	Abnormalitiessuggestive of TB	P	++	High	Microbiologically Confirmed	20.95890411		New	not
PCF	10052				Negative	01/02/2018	M	missing	P	+++	Medium	Microbiologically Confirmed	19.16986301		New	not
PCF	10053				Negative	30/01/2018	F	missing	P	++	High	Microbiologically Confirmed	26.12054795		New	not
PCF	10054				Positive	05/02/2018	M	missing	P	+++	Medium	Microbiologically Confirmed	37.64383562		New	not
PCF	10055				Negative	07/02/2018	M	Abnormalitiessuggestive of TB	P	+++	High	Microbiologically Confirmed	18.80273973		New	not
PCF	10056				Positive	08/02/2018	M	missing	P		Low	Microbiologically Confirmed	35.42191781		New	not
PCF	10057				Positive	08/02/2018	M	Abnormalitiessuggestive of TB	P			Clinically Confirmed	6.991780822		New	not
PCF	10058				Positive	25/04/2018	M	Abnormalitiessuggestive of TB	P		Negative	Clinically Confirmed	38.37260274		New	not
PCF	10059				Positive	16/02/2018	M	Abnormalitiessuggestive of TB	P		Negative	Clinically Confirmed	37.83835616		New	not
PCF	10060				Positive	15/02/2018	M	Abnormalitiessuggestive of TB	P	+++	High	Microbiologically Confirmed	30.61369863		New	not
PCF	10061				Positive	14/02/2018	F	missing	P	Scanty	Medium	Microbiologically Confirmed	39.87945205		New	not
PCF	10062				Positive	15/02/2018	M	Abnormalitiessuggestive of TB	P		Negative	Clinically Confirmed	20.65205479		Relapse	not
PCF	10063				Positive	16/02/2018	F	missing	P	+	High	Microbiologically Confirmed	39.50136986		Relapse	not
PCF	10064				Positive	16/02/2018	M	Abnormalitiessuggestive of TB	P	Negative	Negative	Clinically Confirmed	49.83835616		Relapse	not
PCF	10065				Positive	19/02/2018	M	Abnormalitiessuggestive of TB	P		Negative	Clinically Confirmed	43.13424658		New	not
PCF	10066				Negative	20/02/2018	M	Abnormalitiessuggestive of TB	P	Scanty	High	Microbiologically Confirmed	34.86027397		New	not
PCF	10067				Positive	20/02/2018	F	Abnormalitiessuggestive of TB	P	Negative	Negative	Clinically Confirmed	41.07123288		New	not
PCF	10068				Negative	21/02/2018	M	missing	P		Low	Microbiologically Confirmed	68.10410959		Relapse	not
PCF	10069				Positive	21/02/2018	M	missing	P	+++	High	Microbiologically Confirmed	34.72054795		Relapse	not
PCF	10070				Positive	21/02/2018	F	Abnormalitiessuggestive of TB	P	Negative	Negative	Clinically Confirmed	47.71506849		Relapse	not
PCF	10071				Negative	22/02/2018	F	missing	P		Traces	Microbiologically Confirmed	12.79726027		New	not
PCF	10072				Positive	23/02/2018	M	Abnormalities not suggestive of TB/ nondiagnostic TB	EP		Negative	Clinically Confirmed	41.55068493		New	not
PCF	10073				Positive	26/02/2018	M	missing	P	+++	High	Microbiologically Confirmed	33.00821918		New	not
PCF	10074				Negative	26/02/2018	M	Abnormalitiessuggestive of TB	P		Negative	Clinically Confirmed	0.493150685		New	not
PCF	10075				Positive	26/02/2018	F	Abnormalitiessuggestive of TB	P	Negative	Negative	Clinically Confirmed	0.364383562		New	not
PCF	10076				Positive	28/02/2018	F	Abnormalitiessuggestive of TB	P		Negative	Clinically Confirmed	34.10410959		New	not
PCF	10077				Positive	27/02/2018	F	Abnormalitiessuggestive of TB	P		Negative	Clinically Confirmed	22.20547945		New	not
PCF	10078				Negative	01/03/2018	F	Abnormalitiessuggestive of TB	P		Very Low	Microbiologically Confirmed	29.46575342		New	not
PCF	10079				Negative	02/03/2018	F	missing	P	++	Medium	Microbiologically Confirmed	47.68219178		New	not
PCF	10080				Positive	05/03/2018	M	missing	EP			Clinically Confirmed	53.99178082		New	not
PCF	10081				Negative	05/03/2018	M	missing	P	+++	High	Microbiologically Confirmed	56.62465753		New	not
PCF	10082				Negative	12/03/2018	M	missing	P	+++	High	Microbiologically Confirmed	26.90684932		New	not
PCF	10083				Positive	07/03/2018	F	Abnormalitiessuggestive of TB	P		Negative	Clinically Confirmed	7.660273973		New	not
PCF	10084				Negative	12/03/2018	M	Abnormalitiessuggestive of TB	P	Negative	Negative	Clinically Confirmed	47.87945205		New	not
PCF	10085				Positive	12/03/2018	M	Abnormalitiessuggestive of TB	P	Negative	Negative	Clinically Confirmed	76.85205479		New	not
PCF	10086				Negative	14/03/2018	M	Abnormalitiessuggestive of TB	P		Negative	Clinically Confirmed	23.29863014		New	not
PCF	10087				Positive	19/03/2018	M	missing	P	+	Very Low	Microbiologically Confirmed	43.04657534		New	not
PCF	10088				Positive	19/03/2018	M	Abnormalitiessuggestive of TB	P		Negative	Clinically Confirmed	31.02739726		New	not
PCF	10089				Positive	19/03/2018	F	Abnormalitiessuggestive of TB	P		Negative	Clinically Confirmed	30.4739726		New	yes
PCF	10090				Negative	21/03/2018	F	missing	P	+++	High	Microbiologically Confirmed	19.6109589		New	not
PCF	10091				Positive	21/03/2018	M	Abnormalitiessuggestive of TB	P		Negative	Clinically Confirmed	34.40273973		New	yes
PCF	10092				Positive	22/03/2018	M	Abnormalitiessuggestive of TB	P	+	Medium	Microbiologically Confirmed	37.43013699		New	not
PCF	10093				Positive	22/03/2018	M	Abnormalities suggestive of past TB	P		Low	Microbiologically Confirmed	45.76712329		Relapse	yes
PCF	10094				Positive	23/03/2018	F	Abnormalitiessuggestive of TB	P	Negative	Negative	Clinically Confirmed	36.22739726		New	not
PCF	10095				Positive	26/03/2018	M	Abnormalitiessuggestive of TB	P	Scanty	Negative	Microbiologically Confirmed	26.61917808		New	not
PCF	10096				Positive	26/03/2018	F	missing	P		Traces	Microbiologically Confirmed	40.43013699		Relapse	not
PCF	10097				Negative	27/03/2018	M	Abnormalitiessuggestive of TB	P		Negative	Clinically Confirmed	55.05753425		New	not
PCF	10098				Positive	27/03/2018	F	Abnormalitiessuggestive of TB	P		Negative	Clinically Confirmed	34.38082192		New	not
PCF	10099				Negative	27/03/2018	M	missing	P	+++	High	Microbiologically Confirmed	29.95342466		New	not
PCF	10100				Positive	27/03/2018	M	Abnormalitiessuggestive of TB	P	++	High	Microbiologically Confirmed	49.60547945		New	not
PCF	10101				Positive	27/03/2018	M	missing	P	+++	High	Microbiologically Confirmed	53.90410959		New	not
PCF	10102				Positive	28/03/2018	F	Abnormalitiessuggestive of TB	P		Medium	Microbiologically Confirmed	23.59726027		New	not
PCF	10103				Negative	29/03/2018	F	missing	P	++	Medium	Microbiologically Confirmed	23.94246575		New	not
PCF	10104				Negative	29/03/2018	F	Abnormalitiessuggestive of TB	P			Clinically Confirmed	1.528767123		New	not
PCF	10105				Positive	02/04/2018	F	missing	P		Low	Microbiologically Confirmed	29		New	not
PCF	10106				Positive	03/04/2018	M	Abnormalitiessuggestive of TB	P		Traces	Microbiologically Confirmed	28.25479452		New	not
PCF	10107				Negative	06/04/2018	F	missing	P		Low	Microbiologically Confirmed	72.80821918		New	not
PCF	10108				Positive	06/04/2018	M	Abnormalitiessuggestive of TB	P		Negative	Clinically Confirmed	28.93150685		New	not
PCF	10109				Positive	09/04/2018	M	Abnormalitiessuggestive of TB	P		Negative	Clinically Confirmed	52.24109589		New	not
PCF	10110				Negative	09/04/2018	F	Abnormalitiessuggestive of TB	EP		Negative	Clinically Confirmed	40.18356164		New	not
PCF	10111				Positive	10/04/2018	F	missing	P		Negative	Clinically Confirmed	39.06027397		New	not
PCF	10112				Positive	11/04/2018	F	Abnormalitiessuggestive of TB	P	+++	High	Microbiologically Confirmed	35.00547945		New	not
PCF	10113				Negative	13/04/2018	M	Abnormalitiessuggestive of TB	P	+	Medium	Microbiologically Confirmed	47.27671233		New	not
PCF	10114				Negative	16/04/2018	F	Abnormalitiessuggestive of TB	P	Negative	Negative	Clinically Confirmed	11.83287671		New	not
PCF	10115				Negative	16/04/2018	M	Abnormalitiessuggestive of TB	P	Negative	Negative	Clinically Confirmed	28.48767123		New	not
PCF	10116				Positive	18/04/2018	M	Abnormalitiessuggestive of TB	P		Negative	Clinically Confirmed	51.76438356		New	yes
PCF	10117				Negative	18/04/2018	M	missing	P		Traces	Microbiologically Confirmed	32.29315068		Relapse	not
PCF	10118				Negative	18/04/2018	F	missing	P	+++	High	Microbiologically Confirmed	34.13424658		New	not
PCF	10119				Negative	18/04/2018	F	missing	EP	Negative	Negative	Clinically Confirmed	80.50136986		New	not
PCF	10120				Positive	19/04/2018	M	Abnormalitiessuggestive of TB	P		Negative	Clinically Confirmed	29.11232877		New	yes
PCF	10121				Negative	19/04/2018	F	missing	P			Clinically Confirmed	5.97260274		New	not
PCF	10122				Positive	19/04/2018	M	Abnormalitiessuggestive of TB	P		Negative	Clinically Confirmed	1.260273973		New	not
PCF	10123				Positive	20/04/2018	F	Abnormalitiessuggestive of TB	P	Negative	Negative	Clinically Confirmed	17.62739726		New	not
PCF	10124				Positive	20/04/2018	F	Abnormalitiessuggestive of TB	P	Negative	Negative	Clinically Confirmed	21.33150685		New	not
PCF	10125				Negative	20/04/2018	M	missing	EP			Clinically Confirmed	13.52054795		New	not
PCF	10126				Positive	20/04/2018	M	missing	P	+++	High	Microbiologically Confirmed	31.38082192		New	not
PCF	10127				Positive	20/04/2018	F	Abnormalitiessuggestive of TB	P	Negative	Negative	Clinically Confirmed	28.51780822		New	not
PCF	10128				Positive	20/04/2018	M	missing	P	+++	Medium	Microbiologically Confirmed	39.81369863		New	not
PCF	10129				Positive	20/04/2018	M	Abnormalitiessuggestive of TB	P		Negative	Clinically Confirmed	27.83287671		New	not
PCF	10130				Negative	25/04/2018	M	missing	P		Low	Microbiologically Confirmed	64.29041096		New	not
PCF	10131				Positive	26/04/2018	M	Abnormalitiessuggestive of TB	P		Traces	Microbiologically Confirmed	42.8630137		New	not
PCF	10132				Positive	26/04/2018	M	missing	P		Negative	Clinically Confirmed	39.70410959		New	not
PCF	10133				Positive	26/04/2018	F	Abnormalitiessuggestive of TB	P		Negative	Clinically Confirmed	31.66027397		New	not
PCF	10134				Positive	04/05/2018	M	missing	EP			Clinically Confirmed	16.66575342		Relapse	not
PCF	10135				Positive	07/05/2018	M	Abnormalitiessuggestive of TB	P	Negative	Negative	Clinically Confirmed	10.93150685		Relapse	not
PCF	10136				Positive	07/05/2018	M	Abnormalitiessuggestive of TB	EP			Clinically Confirmed	45.14520548		New	not
PCF	10137				Positive	07/05/2018	F	missing	P		Very Low	Microbiologically Confirmed	28.46027397		New	not
PCF	10138				Positive	07/05/2018	F	missing	P		Medium	Microbiologically Confirmed	44.34520548		New	not
PCF	10139				Negative	08/05/2018	M	missing	P	+++	High	Microbiologically Confirmed	33.89589041		New	not
PCF	10140				Positive	09/05/2018	F	Abnormalitiessuggestive of TB	P		Negative	Clinically Confirmed	33.55890411		New	not
PCF	10141				Positive	09/05/2018	F	Abnormalitiessuggestive of TB	P		Negative	Clinically Confirmed	32.70410959		New	not
PCF	10142				Positive	09/05/2018	F	Abnormalities not suggestive of TB/ nondiagnostic TB	P		Negative	Clinically Confirmed	29.08767123		New	not
PCF	10143				Positive	09/05/2018	M	Abnormalitiessuggestive of TB	P		Negative	Clinically Confirmed	61.16164384		New	yes
PCF	10144				Positive	11/05/2018	F	Abnormalities not suggestive of TB/ nondiagnostic TB	P		Medium	Microbiologically Confirmed	51.82191781		New	yes
PCF	10145				Positive	14/05/2018	F	Abnormalitiessuggestive of TB	P		Negative	Clinically Confirmed	45.48493151		New	not
PCF	10146				Positive	15/05/2018	M	Abnormalitiessuggestive of TB	EP			Clinically Confirmed	34.69589041		New	not
PCF	10147				Negative	17/05/2018	F	missing	P		High	Microbiologically Confirmed	17.71506849		New	not
PCF	10148				Positive	21/05/2018	F	Abnormalitiessuggestive of TB	P		Negative	Clinically Confirmed	53.41643836		New	not
PCF	10149				Positive	21/05/2018	F	Abnormalitiessuggestive of TB	P		Medium	Microbiologically Confirmed	54.93150685		New	not
PCF	10150				Negative	23/05/2018	F	Abnormalitiessuggestive of TB	P		Medium	Microbiologically Confirmed	24.26575342		New	not
PCF	10151				Negative	23/05/2018	M	Abnormalitiessuggestive of TB	P		Negative	Clinically Confirmed	77.46027397		New	not
PCF	10152				Positive	24/05/2018	F	missing	P	+++	Medium	Microbiologically Confirmed	40		New	not
PCF	10153				Positive	24/05/2018	M	Abnormalitiessuggestive of TB	P		Low	Microbiologically Confirmed	25.67671233		New	not
PCF	10154				Negative	25/05/2018	M	Abnormalities not suggestive of TB/ nondiagnostic TB	P		Negative	Clinically Confirmed	68.94246575		New	not
PCF	10155				Positive	28/05/2018	M	missing	P		Traces	Microbiologically Confirmed	61.07123288		Relapse	not
PCF	10156				Negative	29/05/2018	M	missing	P		High	Microbiologically Confirmed	62.8109589		New	not
PCF	10157				Positive	29/05/2018	M	Abnormalitiessuggestive of TB	P		Medium	Microbiologically Confirmed	30.1369863		New	not
PCF	10158				Negative	29/05/2018	F	Abnormalitiessuggestive of TB	EP	Negative	Negative	Clinically Confirmed	34.20273973		New	not
PCF	10159				Positive	31/05/2018	F	Abnormalities not suggestive of TB/ nondiagnostic TB	P	Negative	Negative	Clinically Confirmed	42.61917808		New	not
PCF	10160				Positive	13/08/2018	F	Abnormalitiessuggestive of TB	P	Negative	Negative	Clinically Confirmed	58.61369863		New	not
PCF	10161				Negative	31/05/2018	F	missing	P			Clinically Confirmed	3.084931507		New	not
PCF	10162				Positive	31/05/2018	F	Abnormalitiessuggestive of TB	P		Low	Microbiologically Confirmed	31.63287671		New	not
PCF	10163				Positive	31/05/2018	F	Abnormalitiessuggestive of TB	P		Medium	Microbiologically Confirmed	40.15890411		New	not
PCF	10164				Positive	01/06/2018	F	Abnormalitiessuggestive of TB	P		Negative	Clinically Confirmed	25.82191781		New	not
PCF	10166				Positive	01/06/2018	F	missing	P			Clinically Confirmed	3.030136986		New	yes
PCF	10167				Positive	06/06/2018	F	missing	EP			Clinically Confirmed	45.26849315		New	not
PCF	10168				Positive	06/06/2018	M	missing	P		Medium	Microbiologically Confirmed	45.97534247		Relapse	not
PCF	10169				Negative	06/06/2018	M	missing	P		Traces	Microbiologically Confirmed	64.85753425		Relapse	not
PCF	10170				Positive	06/06/2018	F	Abnormalitiessuggestive of TB	P		Very Low	Microbiologically Confirmed	63.42739726		Relapse	not
PCF	10171				Positive	07/06/2018	F	Abnormalitiessuggestive of TB	P		High	Microbiologically Confirmed	32.80821918		New	not
PCF	10172				Positive	07/06/2018	F	Abnormalitiessuggestive of TB	P		Negative	Clinically Confirmed	35.48493151		New	not
PCF	10173				Positive	08/06/2018	F	Abnormalitiessuggestive of TB	P		Negative	Clinically Confirmed	24.98082192		New	not
PCF	10174				Negative	11/06/2018	M	missing	P		Medium	Microbiologically Confirmed	27.2109589		New	not
PCF	10175				Positive	15/06/2018	M	Abnormalitiessuggestive of TB	P		Negative	Clinically Confirmed	21.56164384		New	not
PCF	10176				Negative	15/06/2018	M	Abnormalitiessuggestive of TB	P		Negative	Clinically Confirmed	1.950684932		New	not
PCF	10177				Positive	15/06/2018	F	missing	EP			Clinically Confirmed	11.72328767		New	not
PCF	10178				Positive	15/06/2018	F	missing	EP	Negative		Clinically Confirmed	41.37534247		New	not
PCF	10179				Positive	18/06/2018	M	Abnormalitiessuggestive of TB	P		Negative	Clinically Confirmed	68.30136986		New	not
PCF	10180				Positive	18/06/2018	M	Abnormalitiessuggestive of TB	P		Very Low	Microbiologically Confirmed	48.46027397		New	not
PCF	10181				Negative	18/06/2018	F	Abnormalitiessuggestive of TB	P		Negative	Clinically Confirmed	52.4		New	not
PCF	10182				Negative	14/06/2018	M	missing	P		Traces	Microbiologically Confirmed	21.99452055		New	not
PCF	10183				Negative	19/06/2018	F	Abnormalitiessuggestive of TB	P		Negative	Clinically Confirmed	83.04109589		New	not
PCF	10184				Positive	19/06/2018	M	missing	P		Medium	Microbiologically Confirmed	32.0109589		New	not
PCF	10185				Positive	21/06/2018	F	missing	EP		Negative	Clinically Confirmed	24.01643836		New	not
PCF	10186				Positive	21/06/2018	M	Abnormalities not suggestive of TB/ nondiagnostic TB	P		Negative	Clinically Confirmed	32.5890411		New	not
PCF	10187				Negative	21/06/2018	F	Abnormalitiessuggestive of TB	P		Negative	Clinically Confirmed	24.05205479		New	yes
PCF	10188				Positive	21/06/2018	M	Abnormalitiessuggestive of TB	P		Negative	Clinically Confirmed	65.97534247		Relapse	yes
PCF	10189				Positive	22/06/2018	F	Normal	EP		Negative	Clinically Confirmed	37.01917808		New	not
PCF	10190				Negative	22/06/2018	M	Abnormalities not suggestive of TB/ nondiagnostic TB	P		Negative	Clinically Confirmed	31.95616438		New	not
PCF	10191				Positive	26/06/2018	M	Abnormalitiessuggestive of TB	P		Negative	Clinically Confirmed	42.05479452		New	not
PCF	10192				Positive	26/06/2018	M	Abnormalities suggestive of past TB	P		Negative	Clinically Confirmed	42.03835616		Relapse	not
PCF	10193				Positive	03/07/2018	F	Abnormalitiessuggestive of TB	P		Low	Microbiologically Confirmed	33.53972603		New	not
PCF	10194				Negative	04/07/2018	F	Abnormalitiessuggestive of TB	P		Medium	Microbiologically Confirmed	73.05205479		New	not
PCF	10195				Negative	04/07/2018	F	Abnormalitiessuggestive of TB	P		Medium	Microbiologically Confirmed	62.16438356		New	not
PCF	10196				Positive	04/07/2018	M	Abnormalities not suggestive of TB/ nondiagnostic TB	P		Very Low	Microbiologically Confirmed	59.50410959		New	yes
PCF	10197				Negative	05/07/2018	F	Abnormalitiessuggestive of TB	P		Traces	Microbiologically Confirmed	4.810958904		New	not
PCF	10198				Negative	06/07/2018	F	Abnormalitiessuggestive of TB	P		Negative	Clinically Confirmed	86.05753425		New	not
PCF	10199				Positive	11/07/2018	M	missing	P		Traces	Microbiologically Confirmed	35.30684932		New	not
PCF	10200				Positive	11/07/2018	F	Abnormalitiessuggestive of TB	P		Medium	Microbiologically Confirmed	41.75068493		Relapse	not
PCF	10201				Positive	11/07/2018	M	Abnormalitiessuggestive of TB	P		Negative	Clinically Confirmed	36.07123288		Relapse	not
PCF	10202				Positive	13/07/2018	F	Abnormalitiessuggestive of TB	EP			Clinically Confirmed	49.87945205		New	not
PCF	10203				Positive	13/07/2018	F	Abnormalitiessuggestive of TB	P		Negative	Clinically Confirmed	37.0739726		New	not
PCF	10204				Positive	13/07/2018	M	Abnormalities not suggestive of TB/ nondiagnostic TB	EP			Clinically Confirmed	28.47945205		New	not
PCF	10205				Positive	16/07/2018	M	Normal	P		Low	Microbiologically Confirmed	47.94246575		New	not
PCF	10206				Positive	06/08/2018	M	Abnormalitiessuggestive of TB	P		Negative	Clinically Confirmed	36.87945205		New	not
PCF	10207				Positive	18/07/2018	F	Abnormalitiessuggestive of TB	P	Negative	Negative	Clinically Confirmed	32.02191781		New	not
PCF	10208				Positive	19/07/2018	F	missing	P		Low	Microbiologically Confirmed	41.36438356		New	not
PCF	10209				Negative	20/07/2018	F	missing	P		Medium	Microbiologically Confirmed	32.06849315		New	not
PCF	10210				Positive	20/07/2018	F	Abnormalitiessuggestive of TB	P		Negative	Clinically Confirmed	23.28767123		Relapse	not
PCF	10211				Positive	23/07/2018	M	Abnormalitiessuggestive of TB	P	Negative	Negative	Clinically Confirmed	33.36438356		New	not
PCF	10212				Negative	24/07/2018	F	Abnormalitiessuggestive of TB	EP		Negative	Clinically Confirmed	0.002739726		New	not
PCF	10213				Positive	25/07/2018	F	missing	EP	+	Negative	Microbiologically Confirmed	69.43835616		New	not
PCF	10214				Positive	25/07/2018	M	missing	P		Negative	Clinically Confirmed	34.10958904		New	not
PCF	10215				Positive	26/07/2018	M	Abnormalitiessuggestive of TB	P		High	Microbiologically Confirmed	56.56986301		New	not
PCF	10216				Positive	01/08/2018	F	Abnormalitiessuggestive of TB	P		Negative	Clinically Confirmed	26.46575342		New	not
PCF	10217				Positive	01/08/2018	M	Abnormalitiessuggestive of TB	P	+++	Medium	Microbiologically Confirmed	34.67123288		Relapse	yes
PCF	10218				Positive	03/08/2018	F	Abnormalitiessuggestive of TB	P			Clinically Confirmed	9		New	not
PCF	10219				Negative	03/08/2018	M	Abnormalitiessuggestive of TB	P		High	Microbiologically Confirmed	41.08219178		New	not
PCF	10220				Positive	08/08/2018	F	Abnormalitiessuggestive of TB	P		Medium	Microbiologically Confirmed	23.28767123		New	not
PCF	10221				Positive	08/08/2018	M	Abnormalitiessuggestive of TB	P		Negative	Clinically Confirmed	25.87123288		New	yes
PCF	10222				Positive	09/08/2018	M	missing	P		Very Low	Microbiologically Confirmed	36.60273973		New	not
PCF	10223				Positive	10/08/2018	M	Abnormalitiessuggestive of TB	P		Low	Microbiologically Confirmed	54.01643836		Relapse	not
PCF	10224				Negative	14/08/2018	F	Abnormalitiessuggestive of TB	P		Negative	Clinically Confirmed	63.30410959		Relapse	not
PCF	10225				Negative	14/08/2018	F	Abnormalitiessuggestive of TB	P		Negative	Clinically Confirmed	0.616438356		Relapse	not
PCF	10226				Positive	15/08/2018	M	Abnormalitiessuggestive of TB	P		Negative	Clinically Confirmed	48.61917808		Relapse	not
PCF	10227				Positive	15/08/2018	M	Abnormalitiessuggestive of TB	P		Low	Microbiologically Confirmed	41.2		New	not
PCF	10228				Positive	15/08/2018	F	Abnormalitiessuggestive of TB	EP			Clinically Confirmed	20.04931507		New	not
PCF	10229				Positive	15/08/2018	M	missing	EP		Negative	Clinically Confirmed	29.92328767		New	not
PCF	10230				Positive	15/08/2018	M	Abnormalitiessuggestive of TB	EP		Negative	Clinically Confirmed	27.47671233		New	not
PCF	10231				Positive	15/08/2018	F	Abnormalities not suggestive of TB/ nondiagnostic TB	P	Negative	Negative	Clinically Confirmed	60.16712329		New	not
PCF	10232				Positive	15/08/2018	F	Abnormalitiessuggestive of TB	P		Negative	Clinically Confirmed	50.16712329		New	not
PCF	10233				Positive	16/08/2018	F	Abnormalitiessuggestive of TB	P	Negative	Negative	Clinically Confirmed	43.84657534		New	not
PCF	10234				Positive	16/08/2018	M	Abnormalitiessuggestive of TB	P		Traces	Microbiologically Confirmed	49.47945205		New	not
PCF	10235				Positive	16/08/2018	F	missing	EP			Clinically Confirmed	22.93972603		New	not
PCF	10236				Negative	17/08/2018	F	Abnormalitiessuggestive of TB	EP			Clinically Confirmed	73.28493151		New	not
PCF	10237				Positive	21/08/2018	F	missing	P			Clinically Confirmed	3.819178082		New	not
PCF	10238				Positive	22/08/2018	M	Abnormalitiessuggestive of TB	P		Negative	Clinically Confirmed	0.931506849		New	not
PCF	10239				Negative	22/08/2018	F	Abnormalitiessuggestive of TB	EP			Clinically Confirmed	47.07671233		New	yes
PCF	10240				Positive	22/08/2018	M	Abnormalities not suggestive of TB/ nondiagnostic TB	EP			Clinically Confirmed	38.02191781		New	yes
PCF	10241				Positive	22/08/2018	F	Abnormalities not suggestive of TB/ nondiagnostic TB	EP		Negative	Clinically Confirmed	27.08767123		New	not
PCF	10242				Positive	23/08/2018	F	Abnormalities not suggestive of TB/ nondiagnostic TB	P		Negative	Clinically Confirmed	56.28767123		New	not
PCF	10243				Positive	23/08/2018	M	Abnormalitiessuggestive of TB	P		Negative	Clinically Confirmed	32.76164384		New	not
PCF	10244				Negative	21/08/2018	M	missing	P		High	Microbiologically Confirmed	66.48767123		New	not
PCF	10245				Positive	24/08/2018	M	Abnormalitiessuggestive of TB	P		Negative	Clinically Confirmed	45.44383562		New	not
PCF	10246				Negative	27/08/2018	M	missing	P		Medium	Microbiologically Confirmed	20.32054795		New	not
PCF	10247				Negative	27/08/2018	M	Abnormalitiessuggestive of TB	P		Negative	Clinically Confirmed	72.65205479		New	not
PCF	10248				Negative	27/08/2018	M	missing	P		Medium	Microbiologically Confirmed	23.16438356		New	not
PCF	10249				Positive	27/08/2018	M	missing	P		Low	Microbiologically Confirmed	35.29315068		Relapse	not
PCF	10250				Positive	27/08/2018	M	Abnormalitiessuggestive of TB	P		Negative	Clinically Confirmed	42.64109589		New	yes
PCF	10251				Positive	29/08/2018	M	Abnormalitiessuggestive of TB	P		High	Microbiologically Confirmed	52.67945205		New	not
PCF	10252				Positive	29/08/2018	M	Abnormalitiessuggestive of TB	P		Negative	Clinically Confirmed	34.66027397		New	not
PCF	10253				Positive	29/08/2018	M	Abnormalitiessuggestive of TB	P		Negative	Clinically Confirmed	44.73150685		New	not
PCF	10254				Negative	30/08/2018	F	missing	P		Medium	Microbiologically Confirmed	57.38082192		New	not
PCF	10255				Negative	03/09/2018	F	missing	P		High	Microbiologically Confirmed	0.547945205		New	not
PCF	10256				Negative	04/09/2018	F	Normal	EP		Negative	Clinically Confirmed	18.52328767		New	not
PCF	10257				Positive	04/09/2018	M	Abnormalitiessuggestive of TB	P		Negative	Clinically Confirmed	56.89041096		New	not
PCF	10258				Negative	04/09/2018	M	Abnormalitiessuggestive of TB	P		Very Low	Microbiologically Confirmed	17.53150685		New	not
PCF	10259				Negative	05/09/2018	M	Abnormalitiessuggestive of TB	P		Medium	Microbiologically Confirmed	23.57260274		Relapse	not
PCF	10260				Positive	05/09/2018	M	Abnormalities not suggestive of TB/ nondiagnostic TB	P		Negative	Clinically Confirmed	44.83561644		New	not
PCF	10261				Positive	10/09/2018	M	Abnormalitiessuggestive of TB	P		Negative	Clinically Confirmed	39.23835616		New	not
PCF	10262				Positive	10/09/2018	F	Abnormalitiessuggestive of TB	P		Negative	Clinically Confirmed	73.60547945		New	not
PCF	10263				Positive	10/09/2018	F	missing	EP		Negative	Clinically Confirmed	31.9369863		New	not
PCF	10264				Positive	10/09/2018	F	Abnormalitiessuggestive of TB	P		Low	Microbiologically Confirmed	43.2109589		New	not
PCF	10265				Positive	10/09/2018	F	Abnormalitiessuggestive of TB	P		Negative	Clinically Confirmed	30.31780822		New	not
PCF	10266				Positive	11/09/2018	M	Abnormalitiessuggestive of TB	P		Negative	Clinically Confirmed	35.69315068		New	not
PCF	10267				Positive	11/09/2018	F	Abnormalitiessuggestive of TB	P		High	Microbiologically Confirmed	35.69315068		New	not
PCF	10268				Positive	11/09/2018	M	Abnormalitiessuggestive of TB	P		Negative	Clinically Confirmed	32.27945205		New	not
PCF	10269				Positive	12/09/2018	F	Abnormalitiessuggestive of TB	P		Very Low	Microbiologically Confirmed	45.1369863		New	not
PCF	10270				Positive	12/09/2018	F	missing	P		Medium	Microbiologically Confirmed	30.49589041		New	not
PCF	10271				Positive	13/09/2018	M	Abnormalitiessuggestive of TB	P		Very Low	Microbiologically Confirmed	25.99452055		New	yes
PCF	10272				Negative	13/09/2018	F	missing	P		Medium	Microbiologically Confirmed	77.24657534		New	not
PCF	10273				Negative	13/09/2018	F	missing	P		Medium	Microbiologically Confirmed	0		New	not
PCF	10274				Positive	18/09/2018	M	missing	P		Low	Microbiologically Confirmed	0.273972603		New	not
PCF	10275				Positive	18/09/2018	F	Abnormalities not suggestive of TB/ nondiagnostic TB	EP		Negative	Clinically Confirmed	28.97808219		New	not
PCF	10276				Positive	18/09/2018	F	missing	EP		Negative	Clinically Confirmed	48.1260274		New	not
PCF	10277				Negative	19/09/2018	F	Abnormalitiessuggestive of TB	EP			Clinically Confirmed	56.28493151		Relapse	yes
PCF	10278				Negative	19/09/2018	M	missing	P		Low	Microbiologically Confirmed	29.70410959		New	not
PCF	10279				Positive	20/09/2018	F	missing	P		Medium	Microbiologically Confirmed	42.80547945		New	not
PCF	10280				Positive	20/09/2018	M	Abnormalitiessuggestive of TB	P		Negative	Clinically Confirmed	33.25205479		Relapse	not
PCF	10281				Positive	21/09/2018	F	Abnormalitiessuggestive of TB	P		Negative	Clinically Confirmed	38.19452055		New	not
PCF	10282				Positive	21/09/2018	F	Abnormalitiessuggestive of TB	EP		Negative	Clinically Confirmed	28.73424658		New	not
PCF	10283				Positive	24/09/2018	M	Abnormalitiessuggestive of TB	P		Negative	Clinically Confirmed	35.9369863		Relapse	not
PCF	10284				Positive	26/09/2018	M	Abnormalitiessuggestive of TB	P		Negative	Clinically Confirmed	29.27945205		New	yes
PCF	10285				Negative	27/09/2018	F	Abnormalitiessuggestive of TB	P		Traces	Microbiologically Confirmed	78.28493151		Relapse	not
PCF	10286				Negative	27/09/2018	M	missing	P		High	Microbiologically Confirmed	36.61369863		Relapse	not
PCF	10287				Positive	27/09/2018	F	Abnormalitiessuggestive of TB	P		Negative	Clinically Confirmed	24.10958904		New	not
PCF	10288				Positive	27/09/2018	M	Abnormalities not suggestive of TB/ nondiagnostic TB	P		Low	Microbiologically Confirmed	56.7369863		New	not
PCF	10289				Negative	28/09/2018	F	Abnormalitiessuggestive of TB	P		Negative	Clinically Confirmed	74.4		Relapse	not
PCF	10290				Positive	28/09/2018	F	missing	P		Low	Microbiologically Confirmed	54.28767123		New	not
PCF	10291				Negative	01/10/2018	M	missing	P		Medium	Microbiologically Confirmed	0.745205479		New	not
PCF	10292				Positive	02/10/2018	M	Abnormalitiessuggestive of TB	P		High	Microbiologically Confirmed	34.85753425		New	yes
PCF	10293				Positive	02/10/2018	F	Abnormalitiessuggestive of TB	P		Negative	Clinically Confirmed	36.80821918		New	not
PCF	10294				Positive	02/10/2018	F	Abnormalities not suggestive of TB/ nondiagnostic TB	P		Negative	Clinically Confirmed	34.53972603		New	not
PCF	10295				Positive	05/10/2018	F	Abnormalitiessuggestive of TB	P		Negative	Clinically Confirmed	43.2739726		New	not
PCF	10296				Positive	05/10/2018	M	missing	P		High	Microbiologically Confirmed	43.02739726		New	not
PCF	10297				Positive	09/10/2018	M	Abnormalitiessuggestive of TB	P	Negative	Negative	Clinically Confirmed	55.44109589		Relapse	not
PCF	10298				Positive	09/10/2018	M	missing	P		Traces	Microbiologically Confirmed	40.11780822		Relapse	not
PCF	10299				Negative	11/10/2018	M	Abnormalitiessuggestive of TB	P		Negative	Clinically Confirmed	66.77534247		New	not
PCF	10300				Positive	11/10/2018	F	missing	EP	Negative		Clinically Confirmed	38.43835616		New	yes
PCF	10301				Positive	15/10/2018	M	missing	P		Traces	Microbiologically Confirmed	30.62739726		New	not
PCF	10302				Negative	15/10/2018	M	missing	P		Traces	Microbiologically Confirmed	60.03835616		New	not
PCF	10303				Positive	16/10/2018	F	missing	P		High	Microbiologically Confirmed	22.23561644		New	not
PCF	10304				Positive	16/10/2018	M	missing	EP			Clinically Confirmed	32.66027397		New	yes
PCF	10305				Negative	17/10/2018	M	missing	P		Very Low	Microbiologically Confirmed	27.46575342		Relapse	not
PCF	10306				Positive	17/10/2018	F	missing	P		Low	Microbiologically Confirmed	40.53424658		New	not
PCF	10307				Positive	19/10/2018	M	missing	EP			Clinically Confirmed	42.45753425		New	not
PCF	10308				Positive	22/10/2018	F	Abnormalities not suggestive of TB/ nondiagnostic TB	EP			Clinically Confirmed	38.80547945		New	not
PCF	10309				Positive	26/10/2018	F	Abnormalities not suggestive of TB/ nondiagnostic TB	P		Negative	Clinically Confirmed	41.75890411		New	not
PCF	10310				Negative	26/10/2018	F	missing	P		High	Microbiologically Confirmed	25.13150685		New	not
PCF	10311				Positive	29/10/2018	M	missing	P		Low	Microbiologically Confirmed	33.31780822		New	not
PCF	10312				Positive	29/10/2018	M	Abnormalitiessuggestive of TB	P	Negative	Negative	Clinically Confirmed	36.72328767		Relapse	not
PCF	10313				Positive	29/10/2018	M	missing	EP	Negative		Clinically Confirmed	51.65205479		Relapse	not
PCF	10314				Positive	30/10/2018	M	Abnormalitiessuggestive of TB	P		Negative	Clinically Confirmed	38.15616438		Relapse	not
PCF	10315				Positive	01/11/2018	M	Abnormalities not suggestive of TB/ nondiagnostic TB	EP			Clinically Confirmed	35.24931507		Relapse	not
PCF	10316				Positive	02/11/2018	M	Abnormalitiessuggestive of TB	P		Medium	Microbiologically Confirmed	43.6630137		New	not
PCF	10318				Positive	06/11/2018	F	missing	EP			Clinically Confirmed	35.04931507		New	not
PCF	10319				Positive	07/11/2018	M	missing	P		High	Microbiologically Confirmed	32.63013699		New	not
PCF	10320				Negative	08/11/2018	M	missing	P		Negative	Clinically Confirmed	75.80547945		New	not
PCF	10321				Negative	09/11/2018	M	Abnormalitiessuggestive of TB	P		Negative	Clinically Confirmed	55.84657534		Relapse	not
PCF	10322				Positive	09/11/2018	M	Abnormalitiessuggestive of TB	P		Traces	Microbiologically Confirmed	54.81917808		New	not
PCF	10323				Positive	12/11/2018	F	missing	P		Low	Microbiologically Confirmed	28.24383562		New	not
PCF	10324				Negative	12/11/2018	M	missing	P		Traces	Microbiologically Confirmed	8.317808219		New	not
PCF	10325				Positive	13/11/2018	F	Abnormalitiessuggestive of TB	P		Negative	Clinically Confirmed	19.15890411		New	not
PCF	10326				Positive	14/11/2018	M	Abnormalitiessuggestive of TB	P		Negative	Clinically Confirmed	31.2739726		New	not
PCF	10327				Positive	14/11/2018	M	Abnormalitiessuggestive of TB	P		Negative	Clinically Confirmed	23.03561644		New	not
PCF	10328				Negative	14/11/2018	F	Abnormalitiessuggestive of TB	P	Negative	Negative	Clinically Confirmed	39.43287671		New	yes
PCF	10329				Positive	14/11/2018	F	missing	P		High	Microbiologically Confirmed	34.27945205		New	yes
PCF	10330				Positive	15/11/2018	F	Abnormalities not suggestive of TB/ nondiagnostic TB	P		Negative	Clinically Confirmed	31.35616438		New	not
PCF	10331				Negative	20/11/2018	F	Abnormalitiessuggestive of TB	P	Negative	Negative	Clinically Confirmed	63.73150685		New	not
PCF	10332				Negative	21/11/2018	F	missing	P		Traces	Microbiologically Confirmed	51.43561644		New	not
PCF	10333				Positive	21/11/2018	M	Abnormalitiessuggestive of TB	P		Negative	Clinically Confirmed	48.88767123		New	not
PCF	10334				Negative	22/11/2018	M	Abnormalitiessuggestive of TB	P		Negative	Clinically Confirmed	41.63013699		New	not
PCF	10335				Positive	23/11/2018	F	Abnormalitiessuggestive of TB	P		Negative	Clinically Confirmed	59.44109589		New	not
PCF	10336				Negative	23/11/2018	M	missing	P		High	Microbiologically Confirmed	17.83013699		New	not
PCF	10337				Negative	28/11/2018	M	missing	P		Traces	Microbiologically Confirmed	32.24109589		New	not
PCF	10338				Positive	30/11/2018	M	Normal	P		Negative	Clinically Confirmed	26.29589041		New	not
PCF	10339				Positive	30/11/2018	F	missing	P		Negative	Clinically Confirmed	67.85205479		New	not
PCF	10340				Positive	03/12/2018	F	Abnormalitiessuggestive of TB	P		Negative	Clinically Confirmed	37.3260274		New	not
PCF	10341				Positive	06/12/2018	M	Abnormalitiessuggestive of TB	P		Negative	Clinically Confirmed	35.25753425		New	not
PCF	10342				Positive	07/12/2018	F	missing	P		Low	Microbiologically Confirmed	60.16986301		New	not
PCF	10343				Positive	07/12/2018	F	Abnormalitiessuggestive of TB	P		Negative	Clinically Confirmed	42.15890411		New	not
PCF	10344				Negative	10/12/2018	F	Abnormalitiessuggestive of TB	P		Negative	Clinically Confirmed	20.2739726		New	not
PCF	10345				Positive	11/12/2018	F	Abnormalitiessuggestive of TB	P		Negative	Clinically Confirmed	34.99726027		Relapse	not
PCF	10346				Positive	11/12/2018	F	Abnormalities not suggestive of TB/ nondiagnostic TB	P		Negative	Clinically Confirmed	31.33972603		New	not
PCF	10347				Positive	11/12/2018	M	Abnormalitiessuggestive of TB	P		Negative	Clinically Confirmed	44.32054795		New	not
PCF	10348				Positive	18/12/2018	F	missing	P		Low	Microbiologically Confirmed	53.50958904		New	not
PCF	10349				Positive	18/12/2018	F	missing	P		High	Microbiologically Confirmed	35.04931507		New	not
PCF	10350				Positive	18/12/2018	F	Abnormalitiessuggestive of TB	P		Negative	Clinically Confirmed	46.8		Relapse	not
PCF	10351				Positive	18/12/2018	F	Abnormalities not suggestive of TB/ nondiagnostic TB	P		Negative	Clinically Confirmed	28.92054795		New	not
PCF	10352				Positive	19/12/2018	M	missing	P		High	Microbiologically Confirmed	28.23561644		New	not
PCF	10353				Positive	20/12/2018	M	missing	EP		Negative	Clinically Confirmed	33.62739726		New	not
PCF	10354				Positive	20/12/2018	M	Abnormalities not suggestive of TB/ nondiagnostic TB	P		Negative	Clinically Confirmed	37.58630137		New	not
PCF	10355				Negative	07/01/2019	F	Abnormalitiessuggestive of TB	P		Traces	Microbiologically Confirmed	62.87123288		New	not
PCF	10356				Negative	09/01/2019	M	Abnormalitiessuggestive of TB	P		Negative	Clinically Confirmed	17.99726027		New	not
PCF	10357				Positive	09/01/2019	F	missing	P	+		Microbiologically Confirmed	14.85479452		New	not
PCF	10358				Positive	11/01/2019	M	missing	P		High	Microbiologically Confirmed	31.94794521		New	not
PCF	10360				Positive	11/01/2019	M	missing	P		Low	Microbiologically Confirmed	46.61917808		New	not
PCF	10361				Positive	11/01/2019	F	Abnormalitiessuggestive of TB	P		Negative	Clinically Confirmed	50.78082192		New	not
PCF	10362				Positive	11/01/2019	M	missing	P		Very Low	Microbiologically Confirmed	37.2739726		New	not
PCF	10363				Positive	11/01/2019	M	missing	P		Medium	Microbiologically Confirmed	42.8739726		New	not
PCF	10364				Positive	11/01/2019	M	missing	P		Very Low	Microbiologically Confirmed	31.67671233		New	not
PCF	10365				Negative	11/01/2019	M	missing	P		High	Microbiologically Confirmed	46.78082192		New	not
PCF	10366				Negative	11/01/2019	F	missing	P		Low	Microbiologically Confirmed	22.32054795		New	not
PCF	10367				Negative	11/01/2019	M	missing	P		High	Microbiologically Confirmed	62.97808219		New	not
PCF	10368				Negative	14/01/2019	M	Abnormalitiessuggestive of TB	P		High	Microbiologically Confirmed	35.76164384		New	not
PCF	10369				Negative	11/01/2019	M	missing	EP		Negative	Clinically Confirmed	29.4630137		New	not
PCF	10370				Positive	16/01/2019	M	Normal	P		Negative	Clinically Confirmed	48.9890411		New	not
PCF	10371				Positive	16/01/2019	M	Normal	P		High	Microbiologically Confirmed	35.64383562		New	not
PCF	10372				Positive	16/01/2019	M	missing	EP		Negative	Clinically Confirmed	37.90136986		New	not
PCF	10373				Negative	17/01/2019	M	Abnormalitiessuggestive of TB	P		Negative	Clinically Confirmed	24.98356164		New	not
PCF	10374				Positive	24/01/2019	M	missing	P		Very Low	Microbiologically Confirmed	35.89589041		New	not
PCF	10375				Positive	24/01/2019	M	missing	P		Traces	Microbiologically Confirmed	53.99178082		New	yes
PCF	10376				Negative	14/08/2018	M	missing	P		High	Microbiologically Confirmed	21.5369863		New	not
PCF	11008				Negative	08/01/2018	F	Abnormalitiessuggestive of TB	P		Negative	Clinically Confirmed	74.66575342		New	not
PCF	11009				Positive	08/01/2018	F	missing	P		Very Low	Microbiologically Confirmed	59.4		New	not
PCF	11010				Positive	08/01/2018	F	missing	EP			Clinically Confirmed	24.77808219		New	not
PCF	11011				Positive	08/01/2018	F	missing	P		High	Microbiologically Confirmed	25.99452055		New	not
PCF	11012				Positive	08/01/2018	M	Abnormalitiessuggestive of TB	P		High	Microbiologically Confirmed	36.89315068		New	not
PCF	11013				Positive	28/05/2018	M	Abnormalitiessuggestive of TB	P		Negative	Clinically Confirmed	28.40273973		New	not
PCF	11014				Positive	22/01/2018	M	missing	P	Negative	Negative	Clinically Confirmed	39.60547945		Relapse	yes
PCF	11015				Positive	22/01/2018	M	Abnormalitiessuggestive of TB	P			Clinically Confirmed	7.956164384		New	not
PCF	11016				Negative	22/01/2018	M	missing	P		Medium	Microbiologically Confirmed	36.80821918		New	not
PCF	11017				Positive	22/01/2018	M	missing	P		High	Microbiologically Confirmed	38.58630137		New	not
PCF	11018				Positive	29/01/2018	M	missing	P		Low	Microbiologically Confirmed	56.79452055		Relapse	yes
PCF	11019				Negative	29/01/2018	M	Abnormalitiessuggestive of TB	P		Negative	Clinically Confirmed	71.0739726		New	yes
PCF	11020				Negative	29/01/2018	M	Abnormalitiessuggestive of TB	EP		Negative	Clinically Confirmed	55.59726027		Relapse	not
PCF	11021				Positive	29/01/2018	F	Abnormalitiessuggestive of TB	P		Negative	Clinically Confirmed	58.36164384		Relapse	not
PCF	11022				Positive	29/01/2018	M	Abnormalitiessuggestive of TB	P		Negative	Clinically Confirmed	49.07671233		New	not
PCF	11023				Positive	29/01/2018	M	missing	P		Negative	Clinically Confirmed	43.37534247		New	not
PCF	11024				Positive	05/02/2018	M	missing	P		Low	Microbiologically Confirmed	48.09589041		New	yes
PCF	11025				Positive	05/02/2018	M	missing	P		Very Low	Microbiologically Confirmed	37.15068493		New	not
PCF	11026				Positive	05/02/2018	F	Abnormalitiessuggestive of TB	P		Negative	Clinically Confirmed	17.63013699		New	not
PCF	11027				Positive	12/02/2018	M	missing	P		High	Microbiologically Confirmed	34.40821918		New	not
PCF	11028				Positive	12/02/2018	F	missing	P		Traces	Microbiologically Confirmed	55.67671233		New	not
PCF	11029				Positive	12/02/2018	M	Abnormalitiessuggestive of TB	P		Negative	Clinically Confirmed	32.68493151		New	not
PCF	11030				Positive	04/04/2018	M	Abnormalitiessuggestive of TB	P		Negative	Clinically Confirmed	39.25479452		New	not
PCF	11031				Positive	21/05/2018	F	Abnormalitiessuggestive of TB	P		Very Low	Microbiologically Confirmed	43.67123288		New	not
PCF	11032				Negative	30/04/2018	F	missing	P	+++	Medium	Microbiologically Confirmed	19.3260274		New	not
PCF	11033				Negative	19/02/2018	F	Abnormalitiessuggestive of TB	P		Negative	Clinically Confirmed	54.4630137		New	not
PCF	11034				Positive	28/05/2018	M	Abnormalitiessuggestive of TB	P		Negative	Clinically Confirmed	62.8630137		New	not
PCF	11035				Positive	19/02/2018	M	Abnormalitiessuggestive of TB	P		Negative	Clinically Confirmed	35.61643836		Relapse	not
PCF	11036				Positive	28/05/2018	M	Abnormalitiessuggestive of TB	P		Negative	Clinically Confirmed	40.95342466		New	not
PCF	11037				Negative	19/02/2018	M	missing	P		Very Low	Microbiologically Confirmed	83.80273973		Relapse	not
PCF	11038				Negative	26/02/2018	F	missing	P		Medium	Microbiologically Confirmed	27.35616438		New	not
PCF	11039				Positive	26/02/2018	F	Abnormalitiessuggestive of TB	P		Negative	Clinically Confirmed	39.28493151		Relapse	yes
PCF	11040				Positive	09/03/2018	M	Abnormalitiessuggestive of TB	P		Negative	Clinically Confirmed	37.18356164		New	not
PCF	11041				Positive	09/03/2018	M	Abnormalitiessuggestive of TB	P		Negative	Clinically Confirmed	33.75890411		New	yes
PCF	11042				Negative	19/03/2018	M	Abnormalitiessuggestive of TB	P		Negative	Clinically Confirmed	42.75890411		Relapse	yes
PCF	11043				Positive	19/03/2018	M	Abnormalitiessuggestive of TB	P		Negative	Clinically Confirmed	39.2109589		New	not
PCF	11044				Negative	30/05/2018	M	missing	P		Very Low	Microbiologically Confirmed	49.85205479		New	not
PCF	11045				Negative	21/03/2018	F	Abnormalitiessuggestive of TB	P		Negative	Clinically Confirmed	36.49589041		New	not
PCF	11046				Positive	20/03/2018	M	Abnormalitiessuggestive of TB	P		Negative	Clinically Confirmed	45.21369863		New	not
PCF	11047				Positive	26/03/2018	F	Abnormalitiessuggestive of TB	P		Negative	Clinically Confirmed	53.23013699		New	not
PCF	11048				Positive	26/03/2018	F	missing	P		Medium	Microbiologically Confirmed	28.37534247		New	not
PCF	11049				Negative	26/03/2018	M	missing	P		Traces	Microbiologically Confirmed	64.91232877		Relapse	not
PCF	11050				Negative	27/03/2018	M	Abnormalitiessuggestive of TB	P		Negative	Clinically Confirmed	69.71232877		Relapse	not
PCF	11051				Positive	02/04/2018	F	Abnormalitiessuggestive of TB	P		Negative	Clinically Confirmed	46.58356164		New	not
PCF	11052				Positive	04/04/2018	M	Abnormalitiessuggestive of TB	P		Negative	Clinically Confirmed	60.38356164		New	yes
PCF	11053				Positive	05/04/2018	M	missing	P		Low	Microbiologically Confirmed	31.80547945		New	yes
PCF	11054				Positive	16/04/2018	M	Abnormalitiessuggestive of TB	P		Negative	Clinically Confirmed	57.15342466		Relapse	yes
PCF	11055				Positive	16/04/2018	F	Abnormalitiessuggestive of TB	P		Negative	Clinically Confirmed	35.31780822		New	not
PCF	11056				Negative	16/04/2018	M	Abnormalitiessuggestive of TB	P		Negative	Clinically Confirmed	25.28767123		New	yes
PCF	11057				Positive	18/04/2018	M	missing	P			Clinically Confirmed	52.29315068		New	not
PCF	11058				Positive	10/05/2018	F	Abnormalitiessuggestive of TB	P		Negative	Clinically Confirmed	34.03561644		Relapse	not
PCF	11059				Positive	18/04/2018	F	missing	EP		Negative	Clinically Confirmed	28.26849315		New	not
PCF	11060				Negative	18/04/2018	M	Abnormalitiessuggestive of TB	P		Negative	Clinically Confirmed	6.852054795		New	not
PCF	11061				Positive	18/04/2018	M	Abnormalitiessuggestive of TB	P		Negative	Clinically Confirmed	56.28219178		Relapse	not
PCF	11062				Negative	30/04/2018	M	Abnormalitiessuggestive of TB	P		Negative	Clinically Confirmed	50.23835616		New	not
PCF	11063				Positive	07/05/2018	F	Abnormalitiessuggestive of TB	P		Negative	Clinically Confirmed	38.43287671		New	not
PCF	11064				Negative	07/05/2018	F	Abnormalitiessuggestive of TB	P		Negative	Clinically Confirmed	59.06027397		New	not
PCF	11065				Positive	10/05/2018	F	Abnormalitiessuggestive of TB	P		Negative	Clinically Confirmed	30.4739726		New	not
PCF	11066				Positive	10/05/2018	F	Abnormalitiessuggestive of TB	P		Negative	Clinically Confirmed	48.28493151		New	not
PCF	11067				Negative	30/05/2018	M	missing	P		High	Microbiologically Confirmed	30.5369863		New	not
PCF	11068				Negative	06/06/2018	F	Abnormalitiessuggestive of TB	P		Negative	Clinically Confirmed	55.51506849		New	not
PCF	11069				Negative	07/06/2018	F	Abnormalitiessuggestive of TB	P		Negative	Clinically Confirmed	64.83561644		New	not
PCF	11070				Positive	07/06/2018	M	Abnormalitiessuggestive of TB	P		Medium	Microbiologically Confirmed	39.42191781		New	not
PCF	11071				Positive	11/06/2018	F	Abnormalitiessuggestive of TB	P		Negative	Clinically Confirmed	21.45479452		New	not
PCF	11072				Positive	18/06/2018	M	Abnormalitiessuggestive of TB	P		Negative	Clinically Confirmed	61.01917808		New	not
PCF	11073				Positive	21/06/2018	M	Abnormalitiessuggestive of TB	EP			Clinically Confirmed	33.82465753		New	not
PCF	11074				Positive	21/06/2018	F	Abnormalitiessuggestive of TB	P		Negative	Clinically Confirmed	26.49863014		New	not
PCF	11075				Positive	27/06/2018	M	missing	P		Medium	Microbiologically Confirmed	48.48493151		New	not
PCF	11076				Negative	27/06/2018	M	Abnormalitiessuggestive of TB	P		Negative	Clinically Confirmed	59.1890411		New	not
PCF	11077				Negative	03/07/2018	M	Abnormalitiessuggestive of TB	EP			Clinically Confirmed	10.64383562		New	not
PCF	11078				Positive	06/07/2018	M	Abnormalitiessuggestive of TB	P		Negative	Clinically Confirmed	47.1369863		New	not
PCF	11079				Positive	06/07/2018	M	Abnormalitiessuggestive of TB	P		Negative	Clinically Confirmed	50.14246575		New	not
PCF	11080				Negative	06/07/2018	M	Abnormalitiessuggestive of TB	P		Negative	Clinically Confirmed	79.05753425		New	not
PCF	11081				Negative	06/07/2018	M	missing	P		High	Microbiologically Confirmed	31.05753425		New	not
PCF	11082				Negative	12/07/2018	F	missing	P		Low	Microbiologically Confirmed	23.61917808		New	not
PCF	11083				Positive	18/07/2018	M	Abnormalitiessuggestive of TB	P		Negative	Clinically Confirmed	35.6109589		New	not
PCF	11084				Positive	18/07/2018	F	Abnormalitiessuggestive of TB	P		Negative	Clinically Confirmed	31.75342466		New	not
PCF	11085				Negative	23/07/2018	M	Abnormalitiessuggestive of TB	P		Negative	Clinically Confirmed	87.55616438		New	yes
PCF	11086				Negative	23/07/2018	F	Abnormalitiessuggestive of TB	P		Negative	Clinically Confirmed	41.30684932		New	not
PCF	11087				Positive	23/07/2018	F	missing	P		Medium	Microbiologically Confirmed	25.31506849		Relapse	yes
PCF	11088				Negative	27/07/2018	F	Abnormalitiessuggestive of TB	P		Negative	Clinically Confirmed	53.96438356		New	not
PCF	11089				Negative	30/07/2018	F	Abnormalitiessuggestive of TB	P		Negative	Clinically Confirmed	19.1260274		New	not
PCF	11090				Negative	02/08/2018	M	missing	P		Very Low	Microbiologically Confirmed	40.96986301		New	not
PCF	11091				Negative	08/08/2018	M	missing	P		High	Microbiologically Confirmed	70.6		New	not
PCF	11092				Positive	13/08/2018	F	Abnormalitiessuggestive of TB	P		Negative	Clinically Confirmed	45.42739726		New	not
PCF	11093				Negative	13/08/2018	M	Abnormalitiessuggestive of TB	P		Negative	Clinically Confirmed	39.9369863		New	not
PCF	11094				Negative	13/08/2018	F	missing	P		Low	Microbiologically Confirmed	39.90958904		New	not
PCF	11095				Positive	13/08/2018	M	missing	EP		Medium	Microbiologically Confirmed	44.66575342		New	not
PCF	11096				Negative	20/08/2018	F	Abnormalitiessuggestive of TB	P		Negative	Clinically Confirmed	5.276712329		New	not
PCF	11097				Positive	20/08/2018	F	Abnormalitiessuggestive of TB	P		Negative	Clinically Confirmed	42.74520548		New	yes
PCF	11098				Negative	27/08/2018	F	Abnormalitiessuggestive of TB	P		Negative	Clinically Confirmed	54.2		New	not
PCF	11099				Positive	27/08/2018	F	Abnormalitiessuggestive of TB	P		Negative	Clinically Confirmed	59.31506849		New	not
PCF	11100				Positive	03/09/2018	M	Abnormalitiessuggestive of TB	P		Negative	Clinically Confirmed	42.13424658		Relapse	not
PCF	11101				Positive	03/09/2018	M	Abnormalitiessuggestive of TB	P		Traces	Microbiologically Confirmed	45.58356164		Relapse	yes
PCF	11102				Positive	03/09/2018	M	missing	P		High	Microbiologically Confirmed	32.21369863		Relapse	not
PCF	11103				Positive	04/09/2018	F	Abnormalitiessuggestive of TB	P		Negative	Clinically Confirmed	46.3369863		Relapse	not
PCF	11104				Negative	10/09/2018	F	missing	P		Very Low	Microbiologically Confirmed	56.69041096		New	not
PCF	11105				Positive	10/09/2018	F	Abnormalitiessuggestive of TB	P		Negative	Clinically Confirmed	46.69041096		Relapse	yes
PCF	11106				Negative	11/09/2018	F	Abnormalitiessuggestive of TB	P		Negative	Clinically Confirmed	69.69315068		New	yes
PCF	11107				Positive	13/09/2018	F	Abnormalitiessuggestive of TB	P		Medium	Microbiologically Confirmed	47.6109589		New	not
PCF	11108				Positive	13/09/2018	M	Abnormalitiessuggestive of TB	P		Negative	Clinically Confirmed	35		New	yes
PCF	11109				Positive	17/09/2018	F	Abnormalitiessuggestive of TB	P		Negative	Clinically Confirmed	44.44657534		Relapse	not
PCF	11110				Positive	24/09/2018	F	Abnormalitiessuggestive of TB	P		Medium	Microbiologically Confirmed	39.08219178		New	not
PCF	11111				Negative	24/09/2018	F	missing	P		Medium	Microbiologically Confirmed	14.59726027		New	not
PCF	11112				Negative	24/09/2018	F	missing	P		High	Microbiologically Confirmed	69.43013699		New	not
PCF	11113				Positive	24/09/2018	F	Abnormalitiessuggestive of TB	P		Negative	Clinically Confirmed	46.63835616		New	not
PCF	11114				Negative	24/09/2018	F	missing	P		Negative	Clinically Confirmed	43.34794521		New	not
PCF	11115				Negative	26/09/2018	M	Abnormalitiessuggestive of TB	P	Negative	Negative	Clinically Confirmed	48.73424658		New	not
PCF	11116				Negative	26/09/2018	M	Abnormalitiessuggestive of TB	P		Negative	Clinically Confirmed	37.66027397		New	not
PCF	11117				Negative	01/10/2018	F	Abnormalitiessuggestive of TB	P		Negative	Clinically Confirmed	42.26575342		New	not
PCF	11118				Positive	01/10/2018	F	Abnormalitiessuggestive of TB	P		Negative	Clinically Confirmed			Relapse	not
PCF	11119				Positive	01/10/2018	F	Abnormalitiessuggestive of TB	P		Negative	Clinically Confirmed	50.74794521		New	not
PCF	11120				Negative	01/10/2018	M	Abnormalitiessuggestive of TB	P			Clinically Confirmed	6.032876712		New	not
PCF	11121				Negative	01/10/2018	F	Abnormalitiessuggestive of TB	P		Negative	Clinically Confirmed	9.079452055		New	not
PCF	11122				Positive	01/10/2018	M	Abnormalitiessuggestive of TB	P		Negative	Clinically Confirmed	39.60273973		New	not
PCF	11123				Negative	01/10/2018	M	Abnormalitiessuggestive of TB	P		Negative	Clinically Confirmed	56.4109589		Relapse	not
PCF	11124				Positive	03/10/2018	M	Abnormalitiessuggestive of TB	P		Negative	Clinically Confirmed	39.74520548		New	not
PCF	11125				Positive	05/10/2018	F	Abnormalitiessuggestive of TB	P		Negative	Clinically Confirmed	43.33424658		New	yes
PCF	11126				Negative	05/10/2018	F	Abnormalitiessuggestive of TB	P		Negative	Clinically Confirmed	11		New	not
PCF	11127				Positive	08/10/2018	F	Abnormalitiessuggestive of TB	EP		Negative	Clinically Confirmed	46.28493151		New	not
PCF	11128				Negative	11/10/2018	M	Abnormalitiessuggestive of TB	P		Negative	Clinically Confirmed	26.14794521		New	not
PCF	11129				Positive	11/10/2018	M	Abnormalitiessuggestive of TB	P		Negative	Clinically Confirmed	41.98082192		New	not
PCF	11130				Positive	12/10/2018	M	Abnormalitiessuggestive of TB	P	+++	Medium	Microbiologically Confirmed	45.41917808		New	not
PCF	11131				Positive	18/10/2018	F	Abnormalitiessuggestive of TB	P		Negative	Clinically Confirmed	28.4739726		New	not
PCF	11132				Negative	29/10/2018	F	Abnormalitiessuggestive of TB	P	Negative	Negative	Clinically Confirmed	50.37260274		New	not
PCF	11133				Negative	22/10/2018	F	Abnormalitiessuggestive of TB	P	Negative	Negative	Clinically Confirmed	67.02739726		New	not
PCF	11134				Negative	24/10/2018	M	Abnormalitiessuggestive of TB	P	Negative	Negative	Clinically Confirmed	49.38630137		New	not
PCF	11135				Negative	25/10/2018	F	missing	P	++	Low	Microbiologically Confirmed	19.09863014		Relapse	not
PCF	11136				Negative	29/10/2018	M	Abnormalitiessuggestive of TB	P		Negative	Clinically Confirmed	8.942465753		New	not
PCF	11137				Positive	29/10/2018	F	Abnormalitiessuggestive of TB	P		Negative	Clinically Confirmed	27.50410959		New	not
PCF	11138				Positive	29/10/2018	F	Abnormalitiessuggestive of TB	P		Negative	Clinically Confirmed	58.37260274		New	not
PCF	11139				Positive	31/10/2018	M	Abnormalitiessuggestive of TB	P		Negative	Clinically Confirmed	55.95616438		New	not
PCF	11140				Negative	01/11/2018	F	Abnormalitiessuggestive of TB	P		Low	Microbiologically Confirmed	20.38082192		New	not
PCF	11141				Positive	02/11/2018	M	Abnormalitiessuggestive of TB	P	Scanty		Microbiologically Confirmed	41.93424658		New	not
PCF	11142				Positive	12/11/2018	F	missing	P		Medium	Microbiologically Confirmed	36.85205479		New	not
PCF	11143				Negative	13/11/2018	M	Abnormalitiessuggestive of TB	P	Negative	Negative	Clinically Confirmed	64.95068493		New	not
PCF	11144				Positive	19/11/2018	F	Abnormalitiessuggestive of TB	P		Negative	Clinically Confirmed	42.75616438		Relapse	not
PCF	11145				Positive	26/11/2018	F	Abnormalitiessuggestive of TB	P	Negative	Negative	Clinically Confirmed	30.77260274		Relapse	not
PCF	11146				Positive	26/11/2018	M	Abnormalitiessuggestive of TB	P		Negative	Clinically Confirmed	37.62191781		New	yes
PCF	11147				Positive	28/11/2018	F	Abnormalitiessuggestive of TB	P		Negative	Clinically Confirmed	46.89863014		New	not
PCF	11148				Positive	28/11/2018	F	Abnormalitiessuggestive of TB	P		Negative	Clinically Confirmed	28.03013699		New	not
PCF	11149				Negative	28/11/2018	F	Abnormalitiessuggestive of TB	P		Negative	Clinically Confirmed	43.26575342		New	not
PCF	11150				Negative	03/12/2018	F	Abnormalitiessuggestive of TB	P		Negative	Clinically Confirmed	25.93972603		New	not
PCF	11151				Positive	03/12/2018	M	missing	P		High	Microbiologically Confirmed	33.09315068		New	not
PCF	11152				Positive	03/12/2018	M	Abnormalitiessuggestive of TB	P			Clinically Confirmed	3		New	not
PCF	11153				Negative	03/12/2018	M	Abnormalitiessuggestive of TB	P	Negative	Negative	Clinically Confirmed	64.74246575		New	not
PCF	11154				Negative	30/11/2018	F	Abnormalitiessuggestive of TB	P		Negative	Clinically Confirmed	33.07945205		Relapse	not
PCF	11155				Negative	06/12/2018	F	Abnormalitiessuggestive of TB	P		Negative	Clinically Confirmed	25.94794521		New	not
PCF	11156				Negative	07/12/2018	M	Abnormalitiessuggestive of TB	P		Negative	Clinically Confirmed	45.93150685		Relapse	not
PCF	11157				Negative	06/12/2018	F	Abnormalitiessuggestive of TB	P		Negative	Clinically Confirmed	6.550684932		New	not
PCF	11158				Negative	10/12/2018	F	Abnormalitiessuggestive of TB	P		Negative	Clinically Confirmed	68.84657534		New	not
PCF	11159				Negative	07/12/2018	M	Abnormalitiessuggestive of TB	P		Negative	Clinically Confirmed	70.2630137		Relapse	not
PCF	11160				Positive	10/12/2018	F	Abnormalitiessuggestive of TB	P		Negative	Clinically Confirmed	63.93150685		New	not
PCF	11161				Negative	12/12/2018	F	missing	EP		Negative	Clinically Confirmed	22.86849315		New	not
PCF	11162				Positive	13/12/2018	M	missing	P		Medium	Microbiologically Confirmed	36.94794521		New	not
PCF	11163				Negative	17/12/2018	M	missing	P		Negative	Clinically Confirmed	27.90410959		New	not
PCF	11164				Negative	17/12/2018	F	Abnormalitiessuggestive of TB	P			Clinically Confirmed	8.17260274		New	not
PCF	11165				Negative	17/12/2018	F	Abnormalitiessuggestive of TB	P		Negative	Clinically Confirmed	17.95890411		New	not
PCF	11167				Positive	09/01/2019	F	Abnormalitiessuggestive of TB	P		Negative	Clinically Confirmed	63.84931507		New	not
PCF	11168				Positive	09/01/2019	F	Abnormalitiessuggestive of TB	P		Negative	Clinically Confirmed	36.32328767		New	not
PCF	11169				Positive	09/01/2019	M	Abnormalitiessuggestive of TB	P		Very Low	Microbiologically Confirmed	37.21369863		New	not
PCF	11170				Negative	11/01/2019	M	Abnormalitiessuggestive of TB	P		Negative	Clinically Confirmed	80.03013699		New	not
PCF	11171				Positive	31/01/2019	M	missing	P		Very Low	Microbiologically Confirmed	53.06027397		New	yes
PCF	11172				Negative	31/01/2019	F	missing	P		Negative	Clinically Confirmed	31.02739726		New	yes
PCF	11173				Negative	31/01/2019	M	Abnormalitiessuggestive of TB	P		Negative	Clinically Confirmed	44.11506849		New	yes
PCF	11174				Negative	31/01/2019	M	missing	P	Negative	Negative	Clinically Confirmed	1.210958904		New	yes
PCF	11175				Negative	31/01/2019	M	missing	P		Negative	Clinically Confirmed	70.51232877		New	yes
PCF	11176				Positive	31/01/2019	M	missing	P		Medium	Microbiologically Confirmed	32.01369863		New	yes
PCF	12002				Positive	23/01/2018	M	missing	P		Medium	Microbiologically Confirmed	32.50958904		New	not
PCF	12007				Positive	03/01/2018	F	missing	EP		Negative	Clinically Confirmed	54.23287671		New	not
PCF	12008				Negative	05/01/2018	M	missing	P	+++	Medium	Microbiologically Confirmed	31.64931507		New	not
PCF	12009				Negative	30/01/2018	M	Abnormalitiessuggestive of TB	P		Negative	Clinically Confirmed	35.6		New	not
PCF	12010				Positive	30/01/2018	M	Abnormalitiessuggestive of TB	P		Negative	Clinically Confirmed	32.4		New	not
PCF	12011				Positive	30/01/2018	F	Abnormalitiessuggestive of TB	P		Negative	Clinically Confirmed	41.86575342		New	not
PCF	12012				Negative	30/01/2018	F	missing	P		High	Microbiologically Confirmed	18.18082192		New	not
PCF	12013				Negative	30/01/2018	M	missing	P		High	Microbiologically Confirmed	77.41917808		New	not
PCF	12014				Negative	19/02/2018	M	missing	P		Medium	Microbiologically Confirmed	50.65479452		New	not
PCF	12015				Positive	20/02/2018	F	Abnormalitiessuggestive of TB	P		Negative	Clinically Confirmed	24.33424658		New	not
PCF	12016				Negative	20/02/2018	M	Abnormalitiessuggestive of TB	P	+++	Negative	Microbiologically Confirmed	57.79726027		New	not
PCF	12017				Positive	22/02/2018	F	Abnormalities suggestive of past TB	P		Negative	Clinically Confirmed	67.63835616		Relapse	not
PCF	12018				Positive	22/02/2018	F	Abnormalitiessuggestive of TB	P		Negative	Clinically Confirmed	32.76712329		New	not
PCF	12019				Positive	27/02/2018	M	missing	P		High	Microbiologically Confirmed	45.2		New	not
PCF	12020				Positive	27/02/2018	F	Abnormalitiessuggestive of TB	P		Negative	Clinically Confirmed	26.43835616		New	not
PCF	12021				Positive	27/02/2018	M	missing	P		Negative	Clinically Confirmed	26.58356164		New	not
PCF	12022				Negative	27/02/2018	F	Abnormalitiessuggestive of TB	P		Negative	Clinically Confirmed	36.39726027		Relapse	not
PCF	12023				Positive	06/03/2018	M	Abnormalitiessuggestive of TB	P		Negative	Clinically Confirmed	32.82739726		New	not
PCF	12024				Positive	13/03/2018	F	missing	P		Low	Microbiologically Confirmed	19.74246575		New	not
PCF	12025				Positive	13/03/2018	F	Abnormalitiessuggestive of TB	P		Negative	Clinically Confirmed	7.904109589		New	not
PCF	12026				Positive	14/03/2018	M	Abnormalitiessuggestive of TB	P		Negative	Clinically Confirmed	38.62191781		New	not
PCF	12027				Positive	03/04/2018	F	missing	P		Very Low	Microbiologically Confirmed	43.93150685		Relapse	not
PCF	12028				Positive	10/04/2018	M	Abnormalitiessuggestive of TB	P		Negative	Clinically Confirmed	48.67123288		Relapse	not
PCF	12029				Positive	17/04/2018	F	Abnormalitiessuggestive of TB	P		Negative	Clinically Confirmed	25.81643836		New	not
PCF	12030				Positive	18/04/2018	M	missing	P		Medium	Microbiologically Confirmed	49.07945205		New	not
PCF	12031				Positive	18/04/2018	M	missing	P	+		Microbiologically Confirmed	38.58630137		New	not
PCF	12032				Positive	03/05/2018	M	missing	P		High	Microbiologically Confirmed	27.00547945		New	not
PCF	12033				Positive	22/05/2018	M	missing	P		Traces	Microbiologically Confirmed	19.92054795		New	not
PCF	12034				Negative	22/05/2018	F	Abnormalitiessuggestive of TB	P		Negative	Clinically Confirmed	67.93424658		Relapse	not
PCF	12035				Negative	16/07/2018	F	missing	P		Traces	Microbiologically Confirmed	4.84109589		New	not
PCF	12036				Positive	31/05/2018	M	missing	P		Medium	Microbiologically Confirmed	48.4109589		New	not
PCF	12037				Positive	01/06/2018	F	missing	P		Low	Microbiologically Confirmed	34.78356164		New	not
PCF	12038				Positive	06/06/2018	F	Abnormalitiessuggestive of TB	P		Negative	Clinically Confirmed	33.93972603		New	not
PCF	12039				Negative	06/06/2018	F	Abnormalitiessuggestive of TB	P		Negative	Clinically Confirmed	42.78630137		New	yes
PCF	12040				Positive	07/06/2018	F	missing	P		Medium	Microbiologically Confirmed	46.78082192		New	not
PCF	12041				Positive	08/06/2018	M	missing	P		Medium	Microbiologically Confirmed	40.70136986		New	not
PCF	12042				Negative	12/06/2018	F	missing	P		High	Microbiologically Confirmed	28.83561644		New	not
PCF	12043				Positive	05/07/2018	M	missing	P		Very Low	Microbiologically Confirmed	26.06849315		New	not
PCF	12044				Positive	05/07/2018	M	missing	P		Negative	Clinically Confirmed	61.34246575		New	not
PCF	12045				Positive	05/07/2018	F	Abnormalitiessuggestive of TB	P		Negative	Clinically Confirmed	36.0630137		New	not
PCF	12046				Negative	17/07/2018	M	missing	P		Medium	Microbiologically Confirmed	26.08767123		New	not
PCF	12047				Negative	16/07/2018	F	Abnormalitiessuggestive of TB	P		Negative	Clinically Confirmed	5.394520548		New	not
PCF	12048				Negative	23/07/2018	M	missing	P		Medium	Microbiologically Confirmed	77.55616438		New	not
PCF	12049				Positive	23/07/2018	M	Abnormalitiessuggestive of TB	P		Negative	Clinically Confirmed	51.78356164		New	not
PCF	12050				Negative	24/07/2018	M	missing	P		Medium	Microbiologically Confirmed	19.85479452		New	not
PCF	12051				Negative	03/08/2018	M	Abnormalitiessuggestive of TB	P		Negative	Clinically Confirmed	40.90958904		New	not
PCF	12052				Negative	06/08/2018	M	missing	P		Very Low	Microbiologically Confirmed	60.6630137		New	not
PCF	12053				Positive	07/08/2018	F	missing	P		Negative	Clinically Confirmed	60.25479452		New	not
PCF	12054				Negative	09/08/2018	M	missing	P		High	Microbiologically Confirmed	34.08767123		New	not
PCF	12055				Negative	13/08/2018	M	missing	P		Medium	Microbiologically Confirmed	75.61643836		New	not
PCF	12056				Positive	16/08/2018	M	missing	P		Medium	Microbiologically Confirmed	36.69863014		New	not
PCF	12057				Positive	17/08/2018	F	missing	P		Traces	Microbiologically Confirmed	37.89589041		New	yes
PCF	12058				Negative	24/08/2018	F	missing	P		Negative	Clinically Confirmed	61.04931507		New	not
PCF	12059				Positive	28/08/2018	M	missing	P		High	Microbiologically Confirmed	38.92328767		Relapse	not
PCF	12060				Positive	05/09/2018	F	Abnormalitiessuggestive of TB	P		Negative	Clinically Confirmed	44.42191781		New	not
PCF	12061				Positive	19/09/2018	M	missing	P		Low	Microbiologically Confirmed	10.34794521		New	not
PCF	12062				Negative	20/09/2018	M	Abnormalitiessuggestive of TB	P		Negative	Clinically Confirmed	31.09041096		New	not
PCF	12063				Positive	20/09/2018	F	Abnormalitiessuggestive of TB	P		Negative	Clinically Confirmed	62.54520548		New	not
PCF	12064				Negative	03/10/2018	F	Abnormalitiessuggestive of TB	P		Negative	Clinically Confirmed	65.30410959		New	yes
PCF	12065				Positive	09/10/2018	M	Normal	P		Negative	Clinically Confirmed	63.92054795		New	not
PCF	12066				Positive	09/10/2018	M	missing	P		Very Low	Microbiologically Confirmed	44.31780822		New	not
PCF	12067				Positive	18/10/2018	F	missing	P		High	Microbiologically Confirmed	74.34246575		New	not
PCF	12068				Negative	19/10/2018	M	missing	P		Traces	Microbiologically Confirmed	33.12054795		New	not
PCF	12069				Positive	24/10/2018	M	missing	P		Traces	Microbiologically Confirmed	42.91780822		New	not
PCF	12070				Positive	24/10/2018	F	missing	EP		Negative	Clinically Confirmed	38.93972603		New	not
PCF	12071				Positive	24/10/2018	M	Abnormalitiessuggestive of TB	P		Negative	Clinically Confirmed	33.52876712		New	yes
PCF	12072				Positive	25/10/2018	F	Abnormalitiessuggestive of TB	P		Negative	Clinically Confirmed	17.79726027		New	yes
PCF	12073				Negative	29/10/2018	F	missing	P		Traces	Microbiologically Confirmed	59.70958904		New	not
PCF	12074				Positive	01/11/2018	F	missing	P		High	Microbiologically Confirmed	54.50136986		New	not
PCF	12075				Positive	01/11/2018	F	missing	P		Low	Microbiologically Confirmed	26.01917808		New	not
PCF	12076				Negative	01/11/2018	F	missing	P		Medium	Microbiologically Confirmed	34.01917808		New	not
PCF	12077				Positive	06/11/2018	F	missing	P		Low	Microbiologically Confirmed	43.20547945		New	not
PCF	12078				Positive	14/11/2018	M	Abnormalitiessuggestive of TB	P		Negative	Clinically Confirmed	36.19452055		New	not
PCF	12079				Positive	14/11/2018	M	Abnormalitiessuggestive of TB	P			Clinically Confirmed	6.380821918		New	not
PCF	12080				Negative	23/11/2018	F	Abnormalitiessuggestive of TB	P		Negative	Clinically Confirmed	40.79726027		New	not
PCF	12081				Positive	23/11/2018	F	Abnormalitiessuggestive of TB	EP			Clinically Confirmed	42.17260274		New	not
PCF	12082				Negative	06/12/2018	M	missing	P		High	Microbiologically Confirmed	18.50410959		New	not
PCF	12083				Positive	08/12/2018	M	Abnormalitiessuggestive of TB	P		Negative	Clinically Confirmed	42.18082192		New	not
PCF	12084				Positive	08/12/2018	F	Abnormalitiessuggestive of TB	P		Negative	Clinically Confirmed	54.67123288		New	not
PCF	12085				Positive	18/12/2018	M	Abnormalitiessuggestive of TB	P		Negative	Clinically Confirmed	58.42739726		New	not
PCF	12086				Negative	25/01/2019	M	missing	P		Negative	Clinically Confirmed	66.37534247		New	not
PCF	12087				Negative	30/01/2019	M	missing	P		Negative	Clinically Confirmed	35.43013699		New	yes
PCF	13007				Positive	08/01/2018	F	missing	P	++		Microbiologically Confirmed	49.56438356		Relapse	not
PCF	13008				Positive	26/01/2018	F	Abnormalities suggestive of past TB	P	Negative	Negative	Clinically Confirmed	47.71780822		New	yes
PCF	13009				Positive	26/01/2018	M	missing	P		Low	Microbiologically Confirmed	48.06849315		New	not
PCF	13010				Negative	29/01/2018	M	missing	P		Medium	Microbiologically Confirmed	76.70410959		New	not
PCF	13011				Negative	08/02/2018	F	Abnormalitiessuggestive of TB	EP			Clinically Confirmed	51.39726027		New	not
PCF	13012				Negative	08/02/2018	M	missing	P	+	Medium	Microbiologically Confirmed	47.85205479		New	not
PCF	13013				Positive	15/02/2018	M	missing	P	+		Microbiologically Confirmed	47.43835616		New	yes
PCF	13014				Positive	23/02/2018	M	Abnormalitiessuggestive of TB	P	+	Negative	Microbiologically Confirmed	41.06027397		Relapse	yes
PCF	13015				Positive	23/02/2018	F	missing	P	+	Negative	Microbiologically Confirmed	31.66849315		Relapse	yes
PCF	13016				Negative	08/03/2018	M	missing	P		Negative	Clinically Confirmed	24.72876712		New	not
PCF	13017				Positive	16/03/2018	F	Abnormalitiessuggestive of TB	P		Negative	Clinically Confirmed	21.16438356		New	not
PCF	13018				Negative	16/03/2018	F	Abnormalitiessuggestive of TB	P	++	Negative	Microbiologically Confirmed	18.75068493		New	not
PCF	13019				Positive	16/03/2018	M	Abnormalitiessuggestive of TB	P		Negative	Clinically Confirmed	40.22191781		New	not
PCF	13020				Positive	22/03/2018	F	Abnormalitiessuggestive of TB	P		Negative	Clinically Confirmed	39.76712329		Relapse	yes
PCF	13021				Positive	20/03/2018	M	Abnormalitiessuggestive of TB	P		Negative	Clinically Confirmed	40.41643836		New	not
PCF	13022				Negative	05/04/2018	F	Abnormalitiessuggestive of TB	P	Negative	Negative	Clinically Confirmed	48.81917808		Relapse	not
PCF	13023				Positive	05/04/2018	M	missing	P		Negative	Clinically Confirmed	32.53424658		Relapse	not
PCF	13024				Positive	05/04/2018	F	Abnormalitiessuggestive of TB	P	Negative	Negative	Clinically Confirmed	40.65753425		Relapse	not
PCF	13025				Positive	18/04/2018	M	Abnormalitiessuggestive of TB	P	Negative	Negative	Clinically Confirmed	38.13150685		New	not
PCF	13026				Positive	19/04/2018	F	missing	P	Negative	Negative	Clinically Confirmed	40.29589041		Relapse	not
PCF	13027				Positive	02/05/2018	M	missing	P		Very Low	Microbiologically Confirmed	34.41369863		New	not
PCF	13028				Positive	02/05/2018	F	missing	P		Negative	Clinically Confirmed	35.82465753		New	not
PCF	13029				Positive	02/05/2018	M	Abnormalitiessuggestive of TB	P	Negative	Negative	Clinically Confirmed	26.45205479		New	not
PCF	13030				Positive	02/05/2018	F	Abnormalitiessuggestive of TB	P	Negative	Negative	Clinically Confirmed	60.20821918		New	not
PCF	13031				Positive	03/07/2018	M	missing	P		Medium	Microbiologically Confirmed	53.80821918		New	yes
PCF	13032				Negative	03/05/2018	M	missing	P		Very Low	Microbiologically Confirmed	71.88219178		New	yes
PCF	13033				Positive	15/05/2018	F	missing	P		Low	Microbiologically Confirmed	31.65205479		Relapse	not
PCF	13034				Positive	17/05/2018	F	missing	P		Very Low	Microbiologically Confirmed	55.42739726		New	not
PCF	13035				Positive	24/05/2018	F	missing	P		Medium	Microbiologically Confirmed	34.93972603		New	not
PCF	13036				Positive	24/05/2018	M	missing	P		Very Low	Microbiologically Confirmed	33.30410959		New	not
PCF	13037				Positive	15/06/2018	M	Abnormalitiessuggestive of TB	P	Negative	Negative	Clinically Confirmed	28.51780822		New	not
PCF	13038				Positive	15/06/2018	M	missing	P		Low	Microbiologically Confirmed	30		New	not
PCF	13039				Positive	03/07/2018	F	missing	P	+++		Microbiologically Confirmed	46.60273973		New	not
PCF	13040				Positive	10/07/2018	F	missing	P		Negative	Clinically Confirmed	43.73424658		New	not
PCF	13041				Negative	23/07/2018	M	missing	P	Negative	Negative	Clinically Confirmed	32.03013699		Relapse	not
PCF	13042				Positive	23/07/2018	M	Abnormalitiessuggestive of TB	P		Negative	Clinically Confirmed	41.51780822		New	yes
PCF	13043				Positive	26/07/2018	F	missing	P	++		Microbiologically Confirmed	28.8630137		New	yes
PCF	13044				Negative	06/08/2018	M	Abnormalitiessuggestive of TB	P		Negative	Clinically Confirmed	30.55068493		New	not
PCF	13045				Negative	09/08/2018	M	missing	P		Very Low	Microbiologically Confirmed	37.31780822		New	not
PCF	13046				Positive	16/08/2018	F	Abnormalitiessuggestive of TB	P		Negative	Clinically Confirmed	40.82739726		Relapse	yes
PCF	13047				Positive	30/08/2018	M	missing	P		High	Microbiologically Confirmed	34.20821918		New	not
PCF	13048				Positive	31/08/2018	F	Abnormalitiessuggestive of TB	P		Medium	Microbiologically Confirmed	29.57534247		New	not
PCF	13049				Positive	31/08/2018	F	Abnormalitiessuggestive of TB	P		Medium	Microbiologically Confirmed	28.09315068		New	not
PCF	13050				Negative	31/08/2018	M	missing	P			Clinically Confirmed	0.97260274		New	not
PCF	13051				Positive	04/09/2018	M	missing	P		Medium	Microbiologically Confirmed	33.22191781		New	not
PCF	13052				Positive	11/09/2018	F	missing	P		Medium	Microbiologically Confirmed	31.24109589		New	not
PCF	13053				Negative	13/09/2018	F	missing	P	++		Microbiologically Confirmed	18.94520548		New	not
PCF	13054				Negative	13/09/2018	F	Abnormalitiessuggestive of TB	P	Negative	Negative	Clinically Confirmed	71.24657534		New	not
PCF	13055				Positive	13/09/2018	F	missing	P		Negative	Clinically Confirmed	10.57808219		New	not
PCF	13056				Positive	20/09/2018	M	missing	P	+	Medium	Microbiologically Confirmed	40.26575342		Relapse	not
PCF	13057				Negative	18/10/2018	F	Abnormalitiessuggestive of TB	P		Negative	Clinically Confirmed	61.19726027		New	not
PCF	13058				Positive	18/10/2018	M	missing	P		Traces	Microbiologically Confirmed	34.34246575		Relapse	not
PCF	13059				Positive	19/10/2018	M	Abnormalitiessuggestive of TB	P	Negative	Negative	Clinically Confirmed	41.89041096		New	not
PCF	13060				Positive	30/10/2018	M	Abnormalitiessuggestive of TB	P	Negative	Negative	Clinically Confirmed	46.37534247		New	yes
PCF	13061				Positive	07/11/2018	M	missing	P		Traces	Microbiologically Confirmed	48.3260274		New	not
PCF	13062				Positive	07/11/2018	M	missing	P		High	Microbiologically Confirmed	24.67123288		New	not
PCF	13063				Positive	09/11/2018	M	missing	P		Low	Microbiologically Confirmed	52.51780822		Relapse	not
PCF	13064				Positive	05/12/2018	F	missing	P		High	Microbiologically Confirmed	29.9260274		New	not
PCF	13065				Positive	05/12/2018	M	missing	P		Negative	Clinically Confirmed	36.94520548		Relapse	not
PCF	13066				Positive	05/12/2018	F	missing	P		Negative	Clinically Confirmed	45.32876712		New	not
PCF	13067				Positive	06/12/2018	F	Abnormalitiessuggestive of TB	P	Negative	Negative	Clinically Confirmed	32		New	not
PCF	13068				Positive	18/12/2018	F	missing	P		Traces	Microbiologically Confirmed	25.76164384		New	not
PCF	13069				Positive	18/12/2018	F	missing	P		Traces	Microbiologically Confirmed	39.08219178		New	not
PCF	13070				Positive	19/12/2018	F	Abnormalitiessuggestive of TB	P	Negative	Negative	Clinically Confirmed	17.48493151		Relapse	not
PCF	13071				Negative	19/12/2018	M	missing	P		Traces	Microbiologically Confirmed	33.96712329		New	not
PCF	13072				Negative	19/12/2018	M	missing	P	+	High	Microbiologically Confirmed	29.38082192		New	not
PCF	13073				Positive	19/12/2018	F	missing	P		Traces	Microbiologically Confirmed	22.64931507		New	not
PCF	13074				Negative	19/12/2018	F	missing	EP	Negative		Clinically Confirmed	22.65479452		New	not
PCF	13075				Positive	19/12/2018	M	missing	P		Traces	Microbiologically Confirmed	33.3369863		New	not
PCF	13076				Negative	19/12/2018	F	Abnormalitiessuggestive of TB	P	Negative	Negative	Clinically Confirmed	68.4630137		New	not
PCF	13077				Negative	19/12/2018	M	missing	P		Very Low	Microbiologically Confirmed	50.9369863		New	not
PCF	13078				Negative	10/01/2019	M	missing	P			Clinically Confirmed	2.320547945		New	not
PCF	13079				Negative	10/01/2019	F	Abnormalitiessuggestive of TB	P			Clinically Confirmed	10.77808219		New	not
PCF	13080				Positive	10/01/2019	F	Abnormalitiessuggestive of TB	P			Clinically Confirmed	7.58630137		New	not
PCF	13081				Negative	10/01/2019	F	Abnormalitiessuggestive of TB	P	Negative	Negative	Clinically Confirmed	53.8109589		Relapse	not
PCF	13082				Refuse test	10/01/2019	M	missing	P	+		Microbiologically Confirmed	33.49315068		New	not
PCF	13083				Positive	10/01/2019	M	missing	P		Traces	Microbiologically Confirmed	67.90136986		New	not
PCF	13084				Negative	05/02/2019	M	Abnormalitiessuggestive of TB	EP		Negative	Clinically Confirmed	87.84383562		Relapse	yes
PCF	14007				Negative	16/02/2018	M	missing	P	Negative	Negative	Clinically Confirmed	58.1260274		Relapse	not
PCF	14008				Negative	16/02/2018	F	Abnormalitiessuggestive of TB	P	Negative	Negative	Clinically Confirmed	57.87671233		Relapse	not
PCF	14009				Negative	16/02/2018	M	Abnormalitiessuggestive of TB	P		Negative	Clinically Confirmed	59.6739726		New	not
PCF	14010				Unknown/Undetermined	16/02/2018	M	Abnormalitiessuggestive of TB	P		Negative	Clinically Confirmed	23.93424658		New	yes
PCF	14011				Negative	16/02/2018	F	missing	P		Medium	Microbiologically Confirmed	22.81917808		New	not
PCF	14012				Negative	19/02/2018	F	Abnormalitiessuggestive of TB	P			Clinically Confirmed	3.720547945		New	not
PCF	14013				Negative	23/02/2018	M	Abnormalitiessuggestive of TB	P	+		Microbiologically Confirmed	18.75342466		New	not
PCF	14014				Positive	28/02/2018	F	missing	P	Negative	Negative	Clinically Confirmed	31.30410959		New	yes
PCF	14015				Negative	28/02/2018	M	missing	P		Negative	Clinically Confirmed	48.15890411		New	not
PCF	14016				Positive	28/02/2018	M	Abnormalitiessuggestive of TB	P	Negative	Negative	Clinically Confirmed	73.93150685		Relapse	not
PCF	14017				Positive	16/03/2018	F	Abnormalitiessuggestive of TB	P		Traces	Microbiologically Confirmed	29.29863014		Relapse	yes
PCF	14018				Positive	16/03/2018	F	Abnormalitiessuggestive of TB	P			Clinically Confirmed	8.473972603		New	not
PCF	14019				Positive	20/03/2018	M	missing	P		Medium	Microbiologically Confirmed	37.62739726		New	not
PCF	14020				Positive	13/04/2018	M	missing	P			Clinically Confirmed	4.663013699		Relapse	not
PCF	14021				Negative	20/04/2018	F	Abnormalitiessuggestive of TB	P		Negative	Clinically Confirmed	68.23287671		New	not
PCF	14022				Negative	20/04/2018	M	Abnormalitiessuggestive of TB	P		Negative	Clinically Confirmed	27.25753425		New	not
PCF	14023				Positive	04/05/2018	M	Abnormalitiessuggestive of TB	P		Negative	Clinically Confirmed	61.3369863		Relapse	not
PCF	14024				Negative	04/05/2018	M	Abnormalitiessuggestive of TB	P		Low	Microbiologically Confirmed	63.47671233		Relapse	not
PCF	14025				Positive	15/05/2018	M	Abnormalitiessuggestive of TB	P		Negative	Clinically Confirmed	50.15616438		New	not
PCF	14026				Positive	05/06/2018	F	missing	EP			Clinically Confirmed	45.42465753		New	not
PCF	14027				Positive	06/07/2018	M	missing	P		Medium	Microbiologically Confirmed	35.72054795		New	not
PCF	14028				Negative	23/07/2018	F	Abnormalitiessuggestive of TB	P		Negative	Clinically Confirmed	62.21643836		New	not
PCF	14029				Positive	27/07/2018	M	missing	P	+++	High	Microbiologically Confirmed	31.14246575		New	not
PCF	14030				Positive	03/08/2018	M	Normal	P		Negative	Clinically Confirmed	68.09041096		Relapse	not
PCF	14031				Negative	03/08/2018	M	Abnormalitiessuggestive of TB	P		Negative	Clinically Confirmed	55.58630137		New	not
PCF	14032				Positive	17/08/2018	M	missing	P		Negative	Clinically Confirmed	50.62465753		New	not
PCF	14033				Negative	17/08/2018	M	missing	P		High	Microbiologically Confirmed	40.15068493		New	not
PCF	14034				Positive	24/08/2018	F	missing	EP			Clinically Confirmed	7.98630137		Relapse	not
PCF	14035				Positive	31/08/2018	M	missing	P		Low	Microbiologically Confirmed	49.01917808		New	not
PCF	14037				Positive	31/08/2018	M	Abnormalitiessuggestive of TB	P		Negative	Clinically Confirmed	50.74520548		Relapse	yes
PCF	14038				Positive	14/09/2018	M	Abnormalitiessuggestive of TB	P		Negative	Clinically Confirmed	58.70136986		Relapse	not
PCF	14039				Negative	14/09/2018	M	Abnormalitiessuggestive of TB	P		Negative	Clinically Confirmed	19.50410959		New	not
PCF	14040				Negative	21/09/2018	M	Abnormalitiessuggestive of TB	P		Low	Microbiologically Confirmed	48.72054795		Relapse	not
PCF	14041				Positive	28/09/2018	M	missing	P		Low	Microbiologically Confirmed	31.73972603		New	not
PCF	14042				Positive	03/10/2018	F	missing	P		High	Microbiologically Confirmed	49.75616438		New	not
PCF	14043				Positive	03/10/2018	M	Abnormalitiessuggestive of TB	P		Low	Microbiologically Confirmed	48.75342466		New	not
PCF	14044				Negative	18/12/2018	M	Abnormalitiessuggestive of TB	P		Negative	Clinically Confirmed	64.96164384		New	not
PCF	14045				Negative	18/12/2018	M	missing	P		Negative	Clinically Confirmed	36.51506849		New	not
PCF	14046				Negative	18/12/2018	M	Abnormalitiessuggestive of TB	P		Negative	Clinically Confirmed	61.2		New	not
PCF	14047				Positive	08/01/2019	M	missing	P		High	Microbiologically Confirmed	48.73150685		New	not
PCF	14048				Negative	09/01/2019	F	missing	EP			Clinically Confirmed	16.66575342		New	not
PCF	14049				Positive	09/01/2019	M	missing	P		Negative	Clinically Confirmed	38.2739726		New	not
PCF	14050				Positive	11/01/2019	F	missing	P		Negative	Clinically Confirmed	34.62465753		New	not
PCF	14051				Positive	11/01/2019	F	missing	P		Negative	Clinically Confirmed	31.62191781		New	not
PCF	14053				Positive	11/01/2019	F	missing	P		High	Microbiologically Confirmed	26.03835616		New	not
PCF	14054				Positive	11/01/2019	M	missing	P		High	Microbiologically Confirmed	38.46575342		New	not
PCF	15002				Positive	18/01/2018	M	missing	P		Negative	Clinically Confirmed	40.72054795		Relapse	not
PCF	15003				Positive	18/01/2018	M	missing	P		High	Microbiologically Confirmed	48.04657534		New	not
PCF	15004				Positive	23/02/2018	M	Abnormalities suggestive of past TB	P		Negative	Clinically Confirmed	39.69041096		Relapse	not
PCF	15005				Negative	14/03/2018	M	Abnormalitiessuggestive of TB	P		Negative	Clinically Confirmed	1.271232877		New	not
PCF	15006				Positive	12/04/2018	M	Abnormalitiessuggestive of TB	P		Negative	Clinically Confirmed	55.27671233		Relapse	yes
PCF	15007				Positive	11/06/2018	M	Abnormalitiessuggestive of TB	P		Negative	Clinically Confirmed	46.44109589		New	not
PCF	15008				Negative	11/06/2018	M	Abnormalitiessuggestive of TB	P		Negative	Clinically Confirmed	65.99178082		New	not
PCF	15010				Positive	28/08/2018	M	missing	P		Negative	Clinically Confirmed	48.65479452		Relapse	yes
PCF	15011				Negative	28/08/2018	F	Abnormalitiessuggestive of TB	P	Negative	Negative	Clinically Confirmed	63.38082192		New	not
PCF	15012				Positive	28/08/2018	F	missing	P		Negative	Clinically Confirmed	55.68219178		New	not
PCF	15013				Positive	03/10/2018	M	missing	P		Very Low	Microbiologically Confirmed	41.06027397		New	not
PCF	15014				Negative	03/10/2018	M	missing	P		Negative	Clinically Confirmed	16.01643836		New	not
PCF	15015				Negative	03/10/2018	F	missing	P	Negative	Negative	Clinically Confirmed	73.75616438		New	not
PCF	15016				Negative	03/10/2018	F	missing	P	Negative	Negative	Clinically Confirmed	68.55616438		New	not
PCF	15017				Negative	07/11/2018	M	Abnormalitiessuggestive of TB	P		Negative	Clinically Confirmed	44.40547945		Relapse	not
PCF	15018				Positive	07/11/2018	M	missing	P	+	Very Low	Microbiologically Confirmed	55.84931507		New	not
PCF	15019				Negative	10/12/2018	M	Abnormalitiessuggestive of TB	P		Negative	Clinically Confirmed	55.93972603		New	not
PCF	15020				Negative	10/12/2018	F	Abnormalitiessuggestive of TB	P		Negative	Clinically Confirmed	60.93972603		New	not
PCF	15021				Negative	10/12/2018	M	Abnormalitiessuggestive of TB	P		Negative	Clinically Confirmed	48		New	not
PCF	15022				Negative	10/12/2018	F	Abnormalitiessuggestive of TB	P		Negative	Clinically Confirmed	40.90136986		New	not
PCF	15023				Negative	10/12/2018	M	Abnormalitiessuggestive of TB	P	Negative	Negative	Clinically Confirmed	78.95890411		Relapse	not
PCF	15024				Positive	12/12/2018	M	missing	P		Negative	Clinically Confirmed	38.29041096		New	not
PCF	15025				Positive	10/01/2019	F	missing	P		Negative	Clinically Confirmed	37.63561644		New	not
PCF	15026				Negative	10/01/2019	M	missing	P		Negative	Clinically Confirmed	40.42191781		New	not
PCF	15027				Negative	15/01/2019	M	missing	P		Negative	Clinically Confirmed	65.74794521		New	not
PCF	16006				Positive	02/03/2018	M	Abnormalitiessuggestive of TB	P		Negative	Clinically Confirmed	39.82191781		Relapse	not
PCF	16007				Negative	02/03/2018	M	Abnormalitiessuggestive of TB	EP		Low	Microbiologically Confirmed	1.479452055		New	not
PCF	16008				Negative	27/02/2018	M	missing	P		High	Microbiologically Confirmed	21.13972603		New	not
PCF	16009				Positive	02/03/2018	F	missing	P		Medium	Microbiologically Confirmed	63.16438356		New	not
PCF	16010				Positive	07/03/2018	M	missing	P		Low	Microbiologically Confirmed	40.7260274		New	not
PCF	16011				Positive	12/03/2018	M	missing	P		Negative	Clinically Confirmed	55.00547945		New	not
PCF	16012				Positive	14/03/2018	F	Abnormalitiessuggestive of TB	P		Negative	Clinically Confirmed	28.74520548		New	not
PCF	16013				Negative	14/03/2018	F	missing	P		Medium	Microbiologically Confirmed	76.74520548		New	not
PCF	16014				Positive	16/03/2018	M	Abnormalitiessuggestive of TB	P		Negative	Clinically Confirmed	36.82191781		Relapse	yes
PCF	16015				Positive	04/04/2018	M	missing	P		Medium	Microbiologically Confirmed	51.25205479		Relapse	not
PCF	16016				Negative	03/04/2018	M	Abnormalitiessuggestive of TB	P		Negative	Clinically Confirmed	30.15890411		Relapse	not
PCF	16017				Positive	10/04/2018	F	missing	P		Negative	Clinically Confirmed	50.00821918		New	not
PCF	16018				Positive	10/04/2018	M	missing	P		Very Low	Microbiologically Confirmed	54.02191781		New	not
PCF	16019				Positive	10/04/2018	M	missing	P		Negative	Clinically Confirmed	8.819178082		New	not
PCF	16020				Negative	10/04/2018	M	Abnormalitiessuggestive of TB	P		Negative	Clinically Confirmed	61.99452055		New	not
PCF	16021				Positive	10/04/2018	M	Abnormalitiessuggestive of TB	P		Negative	Clinically Confirmed	29.8		New	yes
PCF	16022				Positive	11/04/2018	F	Abnormalitiessuggestive of TB	P	Negative	Negative	Clinically Confirmed	32.28493151		New	not
PCF	16023				Positive	02/05/2018	F	Abnormalities suggestive of past TB	P		Negative	Clinically Confirmed	33.65205479		New	yes
PCF	16024				Positive	10/05/2018	F	Abnormalitiessuggestive of TB	P		Negative	Clinically Confirmed	45.90136986		New	not
PCF	16025				Negative	10/05/2018	F	Abnormalities suggestive of past TB	EP			Clinically Confirmed	45.36986301		Relapse	not
PCF	16026				Positive	11/05/2018	F	Abnormalitiessuggestive of TB	P		Negative	Clinically Confirmed	14.97534247		New	yes
PCF	16027				Negative	11/05/2018	F	Abnormalitiessuggestive of TB	P		Negative	Clinically Confirmed	54.90410959		New	not
PCF	16028				Negative	11/05/2018	F	Abnormalitiessuggestive of TB	P		Negative	Clinically Confirmed	39.75342466		New	not
PCF	16029				Positive	16/05/2018	F	missing	P		Negative	Clinically Confirmed	64.34520548		New	not
PCF	16030				Positive	16/05/2018	M	missing	P		Very Low	Microbiologically Confirmed	46.8		New	not
PCF	16031				Negative	25/05/2018	F	missing	P	Negative	Negative	Clinically Confirmed	61.49041096		New	not
PCF	16032				Positive	29/05/2018	F	missing	P		Medium	Microbiologically Confirmed	38.77260274		New	not
PCF	16033				Positive	18/06/2018	F	missing	P		Medium	Microbiologically Confirmed	28.86575342		New	not
PCF	16034				Positive	12/07/2018	M	Abnormalitiessuggestive of TB	P	Negative	Negative	Clinically Confirmed	66.50136986		Relapse	not
PCF	16035				Positive	19/07/2018	F	missing	P		Low	Microbiologically Confirmed	54.37808219		New	yes
PCF	16036				Positive	24/07/2018	F	missing	P		Negative	Clinically Confirmed	55.35890411		New	not
PCF	16037				Positive	24/07/2018	M	Abnormalitiessuggestive of TB	P		Negative	Clinically Confirmed	35.10684932		New	not
PCF	16038				Negative	09/08/2018	M	missing	P		Medium	Microbiologically Confirmed	18.00273973		New	not
PCF	16039				Positive	15/08/2018	M	missing	EP			Clinically Confirmed	27.40547945		New	not
PCF	16040				Negative	24/08/2018	F	Abnormalitiessuggestive of TB	P		Negative	Clinically Confirmed	72.30684932		New	not
PCF	16041				Positive	24/08/2018	F	Abnormalitiessuggestive of TB	P		Negative	Clinically Confirmed	58.64383562		New	not
PCF	16042				Positive	24/08/2018	M	missing	P		Medium	Microbiologically Confirmed	37.15342466		New	yes
PCF	16043				Positive	29/08/2018	M	missing	P		Medium	Microbiologically Confirmed	41.70410959		New	not
PCF	16044				Positive	05/09/2018	F	Abnormalitiessuggestive of TB	P		Negative	Clinically Confirmed	29.86027397		New	not
PCF	16045				Positive	05/10/2018	M	Abnormalitiessuggestive of TB	P	Negative	Negative	Clinically Confirmed	65.30684932		New	not
PCF	16046				Negative	31/10/2018	F	Abnormalitiessuggestive of TB	P		Negative	Clinically Confirmed	68.23013699		New	not
PCF	16047				Negative	31/10/2018	F	Abnormalitiessuggestive of TB	P			Clinically Confirmed	1.317808219		New	not
PCF	16048				Positive	31/10/2018	F	Abnormalitiessuggestive of TB	P		Negative	Clinically Confirmed	24.29863014		New	not
PCF	16049				Positive	31/10/2018	M	Abnormalitiessuggestive of TB	P		Negative	Clinically Confirmed	44.21917808		New	not
PCF	16050				Positive	07/11/2018	M	Abnormalitiessuggestive of TB	P		Negative	Clinically Confirmed	58.57808219		New	not
PCF	16051				Positive	12/11/2018	M	Abnormalitiessuggestive of TB	P		Negative	Clinically Confirmed	34.8630137		New	not
PCF	16052				Positive	19/11/2018	F	missing	P		Traces	Microbiologically Confirmed	19.04657534		New	not
PCF	16053				Positive	19/11/2018	F	Abnormalitiessuggestive of TB	P			Clinically Confirmed	0.654794521		New	not
PCF	16054				Positive	23/11/2018	F	Abnormalitiessuggestive of TB	P	Negative	Negative	Clinically Confirmed	25.15616438		New	yes
PCF	16055				Positive	01/12/2018	M	Abnormalitiessuggestive of TB	P			Clinically Confirmed	11.41643836		New	not
PCF	16056				Positive	01/12/2018	M	Abnormalitiessuggestive of TB	P		Negative	Clinically Confirmed	60.87671233		New	not
PCF	16057				Negative	01/12/2018	F	Abnormalitiessuggestive of TB	P		Negative	Clinically Confirmed	44.50684932		New	not
PCF	16058				Positive	01/12/2018	M	Abnormalitiessuggestive of TB	P		Negative	Clinically Confirmed	52.96986301		New	not
PCF	16059				Positive	13/12/2018	F	Abnormalitiessuggestive of TB	P		Negative	Clinically Confirmed	37.90136986		New	not
PCF	16060				Positive	18/12/2018	M	Abnormalitiessuggestive of TB	P		Negative	Clinically Confirmed	26.91232877		New	not
PCF	16061				Negative	23/01/2019	M	Abnormalitiessuggestive of TB	P		Traces	Microbiologically Confirmed	32.86575342		New	not
PCF	16062				Positive	23/01/2019	M	Abnormalitiessuggestive of TB	P		Negative	Clinically Confirmed	48.96986301		New	yes
PCF	16063				Positive	23/01/2019	M	missing	P	Negative	Negative	Clinically Confirmed	43.95890411		New	not
PCF	17002				Positive	04/01/2018	F	missing	P		Negative	Clinically Confirmed	49.43287671		New	not
PCF	17003				Positive	10/01/2018	F	missing	P		Negative	Clinically Confirmed	32.55616438		New	not
PCF	17004				Negative	12/01/2018	M	Abnormalities suggestive of past TB	P		Negative	Clinically Confirmed	54.35068493		Relapse	not
PCF	17005				Negative	12/01/2018	M	missing	P		Traces	Microbiologically Confirmed	69.40821918		New	not
PCF	17006				Positive	16/02/2018	F	missing	P		Very Low	Microbiologically Confirmed	34.66027397		New	not
PCF	17007				Positive	16/02/2018	F	Abnormalitiessuggestive of TB	P		Negative	Clinically Confirmed	54.23835616		New	not
PCF	17009				Positive	27/02/2018	F	missing	P		High	Microbiologically Confirmed	35.74520548		New	not
PCF	17010				Positive	27/02/2018	F	Abnormalitiessuggestive of TB	P			Clinically Confirmed	1.060273973		New	not
PCF	17011				Positive	09/03/2018	M	Abnormalitiessuggestive of TB	P		Negative	Clinically Confirmed	48.18356164		New	not
PCF	17012				Negative	13/03/2018	M	Abnormalitiessuggestive of TB	P		Negative	Clinically Confirmed	35.45205479		New	yes
PCF	17013				Positive	19/03/2018	M	missing	P		High	Microbiologically Confirmed	38.43835616		New	yes
PCF	17014				Positive	19/03/2018	M	Abnormalitiessuggestive of TB	P		Negative	Clinically Confirmed	35.64383562		New	not
PCF	17015				Positive	19/03/2018	M	Abnormalitiessuggestive of TB	EP			Clinically Confirmed	31.20547945		New	not
PCF	17016				Negative	21/03/2018	M	missing	P		Medium	Microbiologically Confirmed	47.78630137		New	not
PCF	17017				Positive	04/04/2018	F	missing	P		Medium	Microbiologically Confirmed	31.84657534		New	not
PCF	17018				Positive	09/04/2018	F	Abnormalitiessuggestive of TB	P		Negative	Clinically Confirmed	34.5369863		New	not
PCF	17019				Positive	09/04/2018	F	Abnormalitiessuggestive of TB	P		Negative	Clinically Confirmed	62.07123288		New	not
PCF	17020				Negative	30/04/2018	M	missing	P		Medium	Microbiologically Confirmed	29.61369863		New	not
PCF	17021				Negative	30/04/2018	M	missing	P		Medium	Microbiologically Confirmed	36.85479452		New	not
PCF	17022				Negative	30/04/2018	F	missing	P		Medium	Microbiologically Confirmed	27.98082192		New	not
PCF	17023				Negative	04/05/2018	M	missing	P		Medium	Microbiologically Confirmed	39.39726027		New	not
PCF	17024				Negative	22/05/2018	M	missing	P		Very Low	Microbiologically Confirmed	24.16164384		New	not
PCF	17025				Negative	11/06/2018	M	missing	P		High	Microbiologically Confirmed	17.9890411		New	not
PCF	17026				Positive	11/06/2018	M	Abnormalitiessuggestive of TB	P		Negative	Clinically Confirmed	60.26849315		New	not
PCF	17027				Negative	13/06/2018	M	missing	P		Medium	Microbiologically Confirmed	49.24931507		New	not
PCF	17028				Negative	13/06/2018	F	missing	P		Very Low	Microbiologically Confirmed	61.16164384		New	not
PCF	17029				Positive	06/08/2018	F	Abnormalitiessuggestive of TB	P		Negative	Clinically Confirmed	15.8109589		New	not
PCF	17030				Negative	06/08/2018	M	Abnormalitiessuggestive of TB	P		Negative	Clinically Confirmed	60.14246575		New	yes
PCF	17031				Positive	06/08/2018	F	Abnormalitiessuggestive of TB	P		Negative	Clinically Confirmed	44.70410959		Relapse	not
PCF	17034				Negative	11/09/2018	M	missing	P		Very Low	Microbiologically Confirmed	29.87671233		New	not
PCF	17035				Positive	19/09/2018	F	Abnormalitiessuggestive of TB	P		Negative	Clinically Confirmed	43.23561644		New	not
PCF	17036				Positive	10/08/2018	M	missing	P		Medium	Microbiologically Confirmed	30.76164384		New	not
PCF	17037				Positive	19/09/2018	M	missing	P		Low	Microbiologically Confirmed	31.16986301		New	not
PCF	17038				Positive	20/09/2018	M	Abnormalitiessuggestive of TB	P		Negative	Clinically Confirmed	32.44657534		New	not
PCF	17039				Positive	26/09/2018	F	Abnormalitiessuggestive of TB	P		Negative	Clinically Confirmed	46.3890411		New	not
PCF	17040				Positive	28/09/2018	M	missing	P		High	Microbiologically Confirmed	57.95890411		New	not
PCF	17041				Positive	23/10/2018	M	Abnormalitiessuggestive of TB	P		Negative	Clinically Confirmed	41.12054795		New	not
PCF	17042				Positive	23/10/2018	M	missing	P		Low	Microbiologically Confirmed	67.19452055		New	not
PCF	17043				Negative	23/10/2018	F	Abnormalitiessuggestive of TB	P		Negative	Clinically Confirmed	78.03013699		New	not
PCF	17044				Negative	24/10/2018	M	Abnormalitiessuggestive of TB	P		Negative	Clinically Confirmed	78.5369863		New	not
PCF	17046				Positive	24/10/2018	F	Abnormalitiessuggestive of TB	P		Negative	Clinically Confirmed	54.94794521		New	yes
PCF	17047				Negative	31/10/2018	M	Abnormalitiessuggestive of TB	P		Negative	Clinically Confirmed	69.2109589		New	not
PCF	17048				Positive	31/10/2018	M	Abnormalitiessuggestive of TB	P		Negative	Clinically Confirmed	61.32054795		New	not
PCF	17049				Negative	31/10/2018	M	missing	P		High	Microbiologically Confirmed	77.73972603		New	not
PCF	17050				Positive	07/11/2018	M	missing	P		Negative	Clinically Confirmed	64.1260274		New	not
PCF	17051				Negative	07/11/2018	F	missing	P		High	Microbiologically Confirmed	78.35890411		New	not
PCF	17052				Positive	12/11/2018	M	Abnormalitiessuggestive of TB	P		Negative	Clinically Confirmed	43.42465753		New	not
PCF	17053				Positive	15/11/2018	F	Abnormalitiessuggestive of TB	P		Negative	Clinically Confirmed	41.17534247		New	yes
PCF	17054				Negative	01/12/2018	M	Abnormalitiessuggestive of TB	P		Negative	Clinically Confirmed	30.09589041		New	not
PCF	17055				Positive	03/12/2018	M	missing	P		Traces	Microbiologically Confirmed	50.13424658		New	not
PCF	17056				Positive	04/12/2018	M	missing	P		Traces	Microbiologically Confirmed	64.47123288		New	not
PCF	17057				Positive	04/12/2018	M	missing	P		High	Microbiologically Confirmed	36.82465753		New	yes
PCF	17058				Positive	18/12/2018	M	Abnormalitiessuggestive of TB	P		Negative	Clinically Confirmed	36.96164384		New	yes
PCF	17059				Positive	18/12/2018	M	missing	P		Medium	Microbiologically Confirmed	21.75068493		New	yes
PCF	17060				Negative	18/12/2018	F	missing	P		High	Microbiologically Confirmed	17.6630137		New	not
PCF	17061				Negative	14/01/2019	M	Abnormalitiessuggestive of TB	P		Negative	Clinically Confirmed	75.96712329		New	not
PCF	17062				Positive	14/01/2019	M	Abnormalitiessuggestive of TB	P		Negative	Clinically Confirmed	38.50684932		New	not
PCF	18001				Positive	24/01/2018	M	missing	P		High	Microbiologically Confirmed	40.6		New	not
PCF	18002				Negative	18/04/2018	M	Abnormalitiessuggestive of TB	P		Negative	Clinically Confirmed	76.84109589		New	not
PCF	18003				Positive	18/04/2018	F	missing	P	+++	High	Microbiologically Confirmed	43.47123288		New	not
PCF	18004				Positive	18/04/2018	M	missing	P	Scanty	Medium	Microbiologically Confirmed	31.75342466		New	not
PCF	18005				Positive	18/04/2018	F	missing	P		Negative	Clinically Confirmed	48.50958904		New	not
PCF	18006				Negative	02/05/2018	F	Abnormalitiessuggestive of TB	EP		Negative	Clinically Confirmed	88.33150685		New	not
PCF	18007				Positive	02/05/2018	M	missing	P		Negative	Clinically Confirmed	40.75616438		New	not
PCF	18008				Negative	02/05/2018	M	Abnormalitiessuggestive of TB	P		Negative	Clinically Confirmed	78.14520548		New	not
PCF	18009				Positive	07/05/2018	M	missing	P		High	Microbiologically Confirmed	46.95068493		New	not
PCF	18010				Positive	29/05/2018	M	missing	P		High	Microbiologically Confirmed	52.58082192		New	not
PCF	18011				Positive	20/06/2018	F	missing	EP			Clinically Confirmed	26.33972603		New	not
PCF	18012				Negative	20/06/2018	M	missing	P		Very Low	Microbiologically Confirmed	47.84657534		New	not
PCF	18013				Positive	27/06/2018	M	missing	P		Medium	Microbiologically Confirmed	40.17260274		New	not
PCF	18014				Negative	03/07/2018	M	missing	P		Medium	Microbiologically Confirmed	81.04931507		New	not
PCF	18016				Positive	05/07/2018	M	missing	EP			Clinically Confirmed	6.882191781		New	not
PCF	18017				Negative	10/07/2018	M	missing	P		Negative	Clinically Confirmed	29.06849315		New	not
PCF	18019				Positive	13/08/2018	F	missing	P		Traces	Microbiologically Confirmed	21.13972603		New	not
PCF	18020				Positive	15/08/2018	M	Abnormalitiessuggestive of TB	P		Negative	Clinically Confirmed	32.82465753		New	not
PCF	18021				Positive	14/08/2018	M	missing	P		Negative	Clinically Confirmed	56.90684932		New	not
PCF	18022				Positive	30/11/2018	M	Abnormalitiessuggestive of TB	P		Negative	Clinically Confirmed	63.14794521		New	not
PCF	18023				Positive	30/11/2018	F	Abnormalitiessuggestive of TB	P		Negative	Clinically Confirmed	42.46027397		New	not
PCF	18024				Positive	03/12/2018	F	Abnormalitiessuggestive of TB	P		Negative	Clinically Confirmed	45.73424658		New	not
PCF	18025				Positive	11/12/2018	F	missing	P	Negative	Negative	Clinically Confirmed	29.07945205		New	not
PCF	18027				Positive	10/01/2019	F	Abnormalitiessuggestive of TB	P		Negative	Clinically Confirmed	43.59452055		New	not
PCF	18028				Negative	10/01/2019	M	Abnormalitiessuggestive of TB	P		Negative	Clinically Confirmed	88.63013699		New	not
PCF	18029				Positive	11/01/2019	F	missing	P		Negative	Clinically Confirmed	53.62191781		New	not
PCF	18030				Positive	11/01/2019	M	missing	P		Negative	Clinically Confirmed	55.29315068		New	not
PCF	18031				Positive	18/01/2019	F	missing	P	Negative	Negative	Clinically Confirmed	43.06849315		New	not
PCF	18032				Positive	06/02/2019	M	missing	P		Negative	Clinically Confirmed	32.96164384		New	not
PCF	19010				Negative	03/04/2018	F	Abnormalitiessuggestive of TB	P		Negative	Clinically Confirmed	49.8		New	not
PCF	19013				Positive	10/01/2018	F	Abnormalitiessuggestive of TB	P		Negative	Clinically Confirmed	32.0109589		New	not
PCF	19014				Positive	18/01/2018	M	Abnormalitiessuggestive of TB	EP		Negative	Clinically Confirmed	48.04657534		New	not
PCF	19015				Positive	18/01/2018	M	Abnormalitiessuggestive of TB	EP	Negative		Clinically Confirmed	48.04657534		New	not
PCF	19016				Negative	23/01/2018	F	Abnormalitiessuggestive of TB	P		Negative	Clinically Confirmed	57.2739726		New	not
PCF	19017				Positive	23/01/2018	M	Abnormalitiessuggestive of TB	P		High	Microbiologically Confirmed	29.85753425		New	not
PCF	19018				Positive	25/01/2018	F	missing	P		Negative	Clinically Confirmed	34.20821918		New	not
PCF	19019				Positive	06/02/2018	M	Abnormalitiessuggestive of TB	P	Negative	Negative	Clinically Confirmed	48.09863014		New	not
PCF	19020				Positive	14/02/2018	F	Abnormalitiessuggestive of TB	P		Negative	Clinically Confirmed	24.12054795		New	not
PCF	19021				Negative	02/04/2018	F	Abnormalitiessuggestive of TB	P	Negative	Negative	Clinically Confirmed	56.57808219		New	not
PCF	19022				Negative	20/03/2018	F	Abnormalitiessuggestive of TB	P	Negative	Negative	Clinically Confirmed	60.76164384		Relapse	not
PCF	19023				Positive	20/03/2018	F	Abnormalitiessuggestive of TB	P		Negative	Clinically Confirmed	67.76164384		New	not
PCF	19024				Positive	20/03/2018	F	Abnormalitiessuggestive of TB	P		Negative	Clinically Confirmed	39.21369863		New	not
PCF	19025				Positive	20/03/2018	M	Abnormalitiessuggestive of TB	P		Negative	Clinically Confirmed	48.05205479		New	not
PCF	19026				Negative	03/04/2018	F	Abnormalitiessuggestive of TB	P		Negative	Clinically Confirmed	36.25205479		New	not
PCF	19027				Positive	17/04/2018	F	Abnormalitiessuggestive of TB	P	Negative	Negative	Clinically Confirmed	45.83835616		Relapse	not
PCF	19028				Positive	17/04/2018	F	Abnormalitiessuggestive of TB	EP			Clinically Confirmed	42.83835616		New	not
PCF	19029				Positive	08/05/2018	F	Abnormalitiessuggestive of TB	P		Very Low	Microbiologically Confirmed	36.89315068		New	not
PCF	19030				Positive	15/05/2018	F	Abnormalitiessuggestive of TB	P		Negative	Clinically Confirmed	21.44931507		Relapse	not
PCF	19031				Positive	22/05/2018	M	Abnormalitiessuggestive of TB	P		Negative	Clinically Confirmed	47.39726027		Relapse	not
PCF	19032				Negative	22/05/2018	M	missing	P	+++	High	Microbiologically Confirmed	37.38630137		New	not
PCF	19033				Positive	22/05/2018	F	missing	P		Negative	Clinically Confirmed	14.32876712		New	not
PCF	19034				Negative	05/06/2018	M	Abnormalitiessuggestive of TB	P	Negative	Negative	Clinically Confirmed	18.65479452		New	not
PCF	19035				Positive	05/06/2018	M	Abnormalitiessuggestive of TB	P		Negative	Clinically Confirmed	37.94520548		New	not
PCF	19036				Negative	13/06/2018	M	Abnormalitiessuggestive of TB	P		Negative	Clinically Confirmed	44.16986301		New	not
PCF	19037				Positive	13/06/2018	M	Abnormalitiessuggestive of TB	P		Negative	Clinically Confirmed	33.99452055		New	not
PCF	19038				Positive	19/06/2018	F	Abnormalitiessuggestive of TB	P		Negative	Clinically Confirmed	52.0109589		Relapse	not
PCF	19039				Positive	19/06/2018	M	Abnormalitiessuggestive of TB	P		Negative	Clinically Confirmed	63.36986301		New	not
PCF	19040				Positive	20/06/2018	M	Abnormalitiessuggestive of TB	P		Medium	Microbiologically Confirmed	39.01369863		New	not
PCF	19041				Positive	20/06/2018	M	Abnormalitiessuggestive of TB	P		Negative	Clinically Confirmed	33.46027397		New	yes
PCF	19042				Negative	04/07/2018	F	missing	P	Negative	Negative	Clinically Confirmed	65.05205479		New	not
PCF	19043				Negative	23/07/2018	F	missing	P		High	Microbiologically Confirmed	13.10136986		New	not
PCF	19044				Negative	23/07/2018	M	Abnormalitiessuggestive of TB	P		Negative	Clinically Confirmed	35.55068493		Relapse	not
PCF	19045				Negative	25/07/2018	F	Abnormalitiessuggestive of TB	P		Negative	Clinically Confirmed	88.47123288		New	not
PCF	19046				Positive	25/07/2018	F	Abnormalitiessuggestive of TB	P	Negative	Negative	Clinically Confirmed	24.47671233		New	not
PCF	19047				Positive	25/07/2018	M	Abnormalitiessuggestive of TB	P	Negative	Negative	Clinically Confirmed	34.57808219		Relapse	yes
PCF	19048				Negative	07/08/2018	F	Abnormalitiessuggestive of TB	P		Negative	Clinically Confirmed	57.17808219		New	not
PCF	19049				Positive	07/08/2018	M	Abnormalitiessuggestive of TB	P		Negative	Clinically Confirmed	32.75068493		New	yes
PCF	19050				Positive	28/08/2018	F	Abnormalitiessuggestive of TB	P		Negative	Clinically Confirmed	27.87945205		New	not
PCF	19051				Negative	28/08/2018	F	missing	P		High	Microbiologically Confirmed	61.2		New	not
PCF	19052				Negative	28/08/2018	F	Abnormalitiessuggestive of TB	P		Negative	Clinically Confirmed	17.77534247		New	not
PCF	19053				Positive	04/09/2018	M	Abnormalitiessuggestive of TB	P		High	Microbiologically Confirmed	41.18630137		New	not
PCF	19054				Positive	28/08/2018	F	Abnormalitiessuggestive of TB	P		Negative	Clinically Confirmed	32.32054795		New	not
PCF	19055				Negative	04/09/2018	M	Abnormalitiessuggestive of TB	P		Negative	Clinically Confirmed	60.22191781		New	not
PCF	19057				Negative	18/09/2018	F	Abnormalitiessuggestive of TB	P		Negative	Clinically Confirmed	35.07123288		New	not
PCF	19058				Negative	18/09/2018	F	Abnormalitiessuggestive of TB	P		Negative	Clinically Confirmed	52.43561644		New	not
PCF	19059				Negative	18/09/2018	F	Abnormalitiessuggestive of TB	P		Traces	Microbiologically Confirmed	51.21369863		New	not
PCF	19060				Positive	18/09/2018	M	missing	P		Negative	Clinically Confirmed	52.00547945		Relapse	not
PCF	19061				Negative	18/09/2018	M	Abnormalitiessuggestive of TB	P		Negative	Clinically Confirmed	48.33424658		New	not
PCF	19062				Negative	02/10/2018	F	Abnormalitiessuggestive of TB	P		Negative	Clinically Confirmed	82.29863014		New	not
PCF	19063				Negative	02/10/2018	F	Abnormalitiessuggestive of TB	P		Negative	Clinically Confirmed	74.29863014		New	not
PCF	19064				Negative	02/10/2018	M	Abnormalitiessuggestive of TB	P		Negative	Clinically Confirmed	69.4109589		New	not
PCF	19065				Positive	02/10/2018	F	Abnormalitiessuggestive of TB	P		Negative	Clinically Confirmed	35.07945205		New	not
PCF	19066				Positive	23/10/2018	F	Abnormalitiessuggestive of TB	P		Negative	Clinically Confirmed	29.80821918		New	not
PCF	19067				Negative	23/10/2018	M	Abnormalitiessuggestive of TB	P		Negative	Clinically Confirmed	64.35616438		New	not
PCF	19068				Positive	23/10/2018	M	Abnormalitiessuggestive of TB	P		Negative	Clinically Confirmed	38.35616438		New	not
PCF	19069				Negative	25/10/2018	F	missing	P		High	Microbiologically Confirmed	38.34794521		New	not
PCF	19070				Positive	02/11/2018	F	Abnormalitiessuggestive of TB	P		Negative	Clinically Confirmed	48.38356164		New	not
PCF	19071				Negative	13/11/2018	M	Abnormalitiessuggestive of TB	P		Negative	Clinically Confirmed	65.85753425		New	not
PCF	19072				Negative	13/11/2018	F	Abnormalitiessuggestive of TB	P		Negative	Clinically Confirmed	31.53150685		New	not
PCF	19073				Negative	13/11/2018	F	Abnormalitiessuggestive of TB	P		Negative	Clinically Confirmed	67.85479452		New	not
PCF	19074				Negative	20/11/2018	F	Abnormalitiessuggestive of TB	P		Negative	Clinically Confirmed	46.88493151		New	not
PCF	19075				Negative	20/11/2018	F	Abnormalitiessuggestive of TB	P		Negative	Clinically Confirmed	45.2739726		New	not
PCF	19076				Negative	20/11/2018	M	Abnormalitiessuggestive of TB	P		Negative	Clinically Confirmed	62.94246575		Relapse	not
PCF	19077				Negative	20/11/2018	F	Abnormalitiessuggestive of TB	P		Negative	Clinically Confirmed	25.61643836		New	not
PCF	19078				Negative	20/11/2018	F	Abnormalitiessuggestive of TB	P		Negative	Clinically Confirmed	65.44657534		New	not
PCF	19079				Negative	20/11/2018	M	Abnormalitiessuggestive of TB	P		Negative	Clinically Confirmed	69.80821918		New	yes
PCF	19080				Positive	27/11/2018	F	Abnormalitiessuggestive of TB	P		Negative	Clinically Confirmed	11.91232877		New	not
PCF	19081				Negative	27/11/2018	F	Abnormalitiessuggestive of TB	P		Negative	Clinically Confirmed	29.90410959		New	not
PCF	19082				Positive	27/11/2018	M	Abnormalitiessuggestive of TB	P			Clinically Confirmed	8.101369863		New	not
PCF	19083				Negative	27/11/2018	F	Abnormalitiessuggestive of TB	P		Negative	Clinically Confirmed	39.52876712		Relapse	not
PCF	19084				Negative	27/11/2018	F	Abnormalitiessuggestive of TB	P		Negative	Clinically Confirmed	77.45205479		New	not
PCF	19085				Negative	27/11/2018	F	Abnormalitiessuggestive of TB	P		Negative	Clinically Confirmed	58.37808219		New	not
PCF	19086				Positive	04/12/2018	M	Abnormalitiessuggestive of TB	P		Negative	Clinically Confirmed	50.47123288		New	yes
PCF	19087				Positive	04/12/2018	M	missing	P		High	Microbiologically Confirmed	30.72054795		Relapse	not
PCF	19088				Negative	08/01/2019	F	missing	P	Negative	Negative	Clinically Confirmed	58.37534247		Relapse	not
PCF	19089				Positive	08/01/2019	F	Abnormalitiessuggestive of TB	P		Negative	Clinically Confirmed	51.93150685		New	not
PCF	19090				Negative	08/01/2019	M	missing	EP		Negative	Clinically Confirmed	30.26849315		New	not
PCF	19091				Positive	08/01/2019	M	missing	P		Negative	Clinically Confirmed	27.85479452		New	not
PCF	19092				Positive	30/01/2019	F	Normal	P		Medium	Microbiologically Confirmed	43.79726027		New	yes
PCF	19201				Positive	31/01/2018	M	missing	P		Negative	Clinically Confirmed	71.08219178		New	yes
PCF	19202				Positive	31/01/2018	F	missing	P		Negative	Clinically Confirmed	57.85479452		New	not
PCF	19203				Negative	07/02/2018	F	missing	P		Medium	Microbiologically Confirmed	60.23835616		New	not
PCF	19204				Positive	19/02/2018	M	missing	P		Medium	Microbiologically Confirmed	37.71506849		New	not
PCF	19205				Positive	21/02/2018	F	Abnormalitiessuggestive of TB	P	Negative	Negative	Clinically Confirmed	33.23287671		Relapse	not
PCF	19206				Negative	23/03/2018	F	missing	P	+	Traces	Microbiologically Confirmed	47.76986301		Relapse	not
PCF	19207				Negative	31/05/2018	M	Abnormalitiessuggestive of TB	P		Negative	Clinically Confirmed	50.36438356		New	yes
PCF	19208				Positive	01/06/2018	F	Abnormalitiessuggestive of TB	P		Negative	Clinically Confirmed	27.35342466		Relapse	not
PCF	19209				Negative	01/06/2018	M	missing	P		Negative	Clinically Confirmed	60.06027397		New	not
PCF	19210				Negative	01/06/2018	F	missing	P		Negative	Clinically Confirmed	61.96164384		New	not
PCF	19211				Negative	01/06/2018	F	Abnormalitiessuggestive of TB	P		Negative	Clinically Confirmed	67.41369863		New	not
PCF	19212				Negative	12/06/2018	F	Abnormalitiessuggestive of TB	P	Negative	Negative	Clinically Confirmed	33.99178082		New	not
PCF	19213				Negative	27/08/2018	F	Abnormalitiessuggestive of TB	P		Negative	Clinically Confirmed	82.06575342		New	not
PCF	19214				Positive	30/10/2018	M	missing	P		Low	Microbiologically Confirmed	80.37534247		New	not
PCF	19215				Negative	30/10/2018	M	missing	P		High	Microbiologically Confirmed	68.82739726		New	not
PCF	19216				Negative	09/01/2019	M	missing	EP			Clinically Confirmed	61.39178082		New	not
PCF	19217				Positive	09/01/2019	F	Abnormalitiessuggestive of TB	P		Negative	Clinically Confirmed	21.32328767		New	not
PCF	19219				Negative	10/01/2019	M	missing	P	Negative	Negative	Clinically Confirmed	66.17534247		New	not
PCF	19220				Negative	10/01/2019	M	Abnormalitiessuggestive of TB	P		Negative	Clinically Confirmed	48.87123288		New	not
PCF	19221				Negative	11/01/2019	M	missing	P		Negative	Clinically Confirmed	50.3369863		New	not
PCF	19401				Positive	30/01/2018	F	Abnormalitiessuggestive of TB	P		Negative	Clinically Confirmed	13.98356164		New	not
PCF	19402				Negative	03/04/2018	M	missing	P		High	Microbiologically Confirmed	66.88493151		New	not
PCF	19403				Negative	03/04/2018	F	Abnormalitiessuggestive of TB	P		Negative	Clinically Confirmed	48.8		New	not
PCF	19404				Negative	03/04/2018	M	Abnormalitiessuggestive of TB	P			Clinically Confirmed	5.547945205		New	not
PCF	19405				Positive	31/07/2018	F	missing	P		Medium	Microbiologically Confirmed	34.42465753		New	not
PCF	19406				Negative	31/07/2018	F	Abnormalitiessuggestive of TB	P		Negative	Clinically Confirmed	34.06575342		New	not
PCF	19407				Negative	31/07/2018	M	missing	P	+		Microbiologically Confirmed	71.41917808		New	not
PCF	19408				Positive	31/07/2018	F	missing	P		Very Low	Microbiologically Confirmed	32.06849315		New	not
PCF	19409				Negative	02/08/2018	M	Abnormalitiessuggestive of TB	P	Negative	Negative	Clinically Confirmed	41.83287671		New	not
PCF	19410				Negative	20/08/2018	M	missing	P		Medium	Microbiologically Confirmed	60.0630137		New	not
PCF	19411				Positive	20/08/2018	M	Abnormalitiessuggestive of TB	P		Negative	Clinically Confirmed	43.64931507		New	not
PCF	19412				Positive	10/09/2018	F	missing	P		Very Low	Microbiologically Confirmed	40.81643836		New	not
PCF	19413				Positive	05/10/2018	F	missing	P		High	Microbiologically Confirmed	48.30684932		New	not
PCF	19414				Positive	01/12/2018	F	Abnormalitiessuggestive of TB	P		Negative	Clinically Confirmed	50.63561644		New	not
PCF	19415				Negative	01/12/2018	M	missing	P		Very Low	Microbiologically Confirmed	62.93424658		New	not
PCF	19416				Positive	24/01/2019	M	Abnormalitiessuggestive of TB	P		High	Microbiologically Confirmed	39.75890411		New	not
